# Supplementary material for: Theoretical insights on helix repacking as the origin of P-glycoprotein promiscuity
Source: Sci Rep. 2020 Jun 17;10:9823. doi: 10.1038/s41598-020-66587-5 (PMC7300024; doi:10.1038/s41598-020-66587-5)
Supplement: Supplementary file 2 — Supplementary Information2. [file 41598_2020_66587_MOESM2_ESM.zip]

Archive with 1 entries (1 files):
- all_models.pdb
