# Supplementary material for: Theoretical insights on helix repacking as the origin of P-glycoprotein promiscuity
Source: Sci Rep. 2020 Jun 17;10:9823. doi: 10.1038/s41598-020-66587-5 (PMC7300024; doi:10.1038/s41598-020-66587-5)
Supplement: Supplementary file 2 — Supplementary Information2. [file 41598_2020_66587_MOESM2_ESM.zip › all_models.pdb]

HEADER    WT model                                                    
ATOM      1  N   LYS A  31      53.480  83.400  75.880  1.00  0.00           N1+
ATOM      2  CA  LYS A  31      52.140  83.980  76.040  1.00  0.00           C  
ATOM      3  CB  LYS A  31      51.140  83.020  75.400  1.00  0.00           C  
ATOM      4  CG  LYS A  31      50.710  83.510  74.010  1.00  0.00           C  
ATOM      5  CD  LYS A  31      50.360  82.290  73.150  1.00  0.00           C  
ATOM      6  CE  LYS A  31      50.060  82.630  71.690  1.00  0.00           C  
ATOM      7  NZ  LYS A  31      51.160  83.200  70.910  1.00  0.00           N1+
ATOM      8  C   LYS A  31      51.860  84.380  77.490  1.00  0.00           C  
ATOM      9  O   LYS A  31      52.530  83.940  78.420  1.00  0.00           O  
ATOM     10  H1  LYS A  31      54.130  84.140  76.060  1.00  0.00           H  
ATOM     11  H2  LYS A  31      53.490  83.090  74.930  1.00  0.00           H  
ATOM     12  H3  LYS A  31      53.560  82.610  76.480  1.00  0.00           H  
ATOM     13  HA  LYS A  31      52.047  84.931  75.516  1.00  0.00           H  
ATOM     14  HB2 LYS A  31      51.602  82.038  75.303  1.00  0.00           H  
ATOM     15  HB3 LYS A  31      50.260  82.946  76.039  1.00  0.00           H  
ATOM     16  HG2 LYS A  31      49.838  84.157  74.102  1.00  0.00           H  
ATOM     17  HG3 LYS A  31      51.526  84.064  73.547  1.00  0.00           H  
ATOM     18  HD2 LYS A  31      49.481  81.808  73.578  1.00  0.00           H  
ATOM     19  HD3 LYS A  31      51.202  81.598  73.176  1.00  0.00           H  
ATOM     20  HE2 LYS A  31      49.240  83.348  71.680  1.00  0.00           H  
ATOM     21  HE3 LYS A  31      49.745  81.712  71.195  1.00  0.00           H  
ATOM     22  HZ1 LYS A  31      51.880  82.500  70.890  1.00  0.00           H  
ATOM     23  HZ2 LYS A  31      50.720  83.310  70.020  1.00  0.00           H  
ATOM     24  HZ3 LYS A  31      51.530  84.080  71.200  1.00  0.00           H  
ATOM     25  N   PRO A  32      50.840  85.210  77.700  1.00  0.00           N  
ATOM     26  CA  PRO A  32      50.280  85.330  79.060  1.00  0.00           C  
ATOM     27  CB  PRO A  32      49.120  86.310  78.960  1.00  0.00           C  
ATOM     28  CG  PRO A  32      49.800  87.300  78.010  1.00  0.00           C  
ATOM     29  CD  PRO A  32      50.400  86.390  76.940  1.00  0.00           C  
ATOM     30  C   PRO A  32      49.780  84.010  79.640  1.00  0.00           C  
ATOM     31  O   PRO A  32      49.450  83.050  78.940  1.00  0.00           O  
ATOM     32  HA  PRO A  32      51.068  85.666  79.734  1.00  0.00           H  
ATOM     33  HB2 PRO A  32      48.228  85.859  78.525  1.00  0.00           H  
ATOM     34  HB3 PRO A  32      48.868  86.759  79.921  1.00  0.00           H  
ATOM     35  HG2 PRO A  32      50.577  87.866  78.524  1.00  0.00           H  
ATOM     36  HG3 PRO A  32      49.075  87.989  77.577  1.00  0.00           H  
ATOM     37  HD2 PRO A  32      51.244  86.872  76.447  1.00  0.00           H  
ATOM     38  HD3 PRO A  32      49.652  86.117  76.196  1.00  0.00           H  
ATOM     39  N   THR A  33      49.750  83.990  80.960  1.00  0.00           N  
ATOM     40  CA  THR A  33      49.170  82.840  81.660  1.00  0.00           C  
ATOM     41  CB  THR A  33      49.810  82.600  83.030  1.00  0.00           C  
ATOM     42  OG1 THR A  33      49.770  83.740  83.890  1.00  0.00           O  
ATOM     43  CG2 THR A  33      51.240  82.060  82.920  1.00  0.00           C  
ATOM     44  C   THR A  33      47.700  83.150  81.990  1.00  0.00           C  
ATOM     45  O   THR A  33      47.180  84.260  81.960  1.00  0.00           O  
ATOM     46  H   THR A  33      50.270  84.610  81.550  1.00  0.00           H  
ATOM     47  HA  THR A  33      49.317  81.981  81.005  1.00  0.00           H  
ATOM     48  HB  THR A  33      49.190  81.833  83.494  1.00  0.00           H  
ATOM     49 HG21 THR A  33      51.878  82.813  82.457  1.00  0.00           H  
ATOM     50 HG22 THR A  33      51.242  81.157  82.309  1.00  0.00           H  
ATOM     51 HG23 THR A  33      51.617  81.826  83.915  1.00  0.00           H  
ATOM     52  HG1 THR A  33      50.610  83.840  84.430  1.00  0.00           H  
ATOM     53  N   VAL A  34      46.880  82.120  82.170  1.00  0.00           N  
ATOM     54  CA  VAL A  34      45.490  82.180  82.650  1.00  0.00           C  
ATOM     55  CB  VAL A  34      44.590  81.020  82.240  1.00  0.00           C  
ATOM     56  CG1 VAL A  34      45.020  79.710  82.910  1.00  0.00           C  
ATOM     57  CG2 VAL A  34      43.110  81.250  82.560  1.00  0.00           C  
ATOM     58  C   VAL A  34      45.360  82.530  84.130  1.00  0.00           C  
ATOM     59  O   VAL A  34      46.220  82.250  84.960  1.00  0.00           O  
ATOM     60  H   VAL A  34      47.310  81.220  82.080  1.00  0.00           H  
ATOM     61  HA  VAL A  34      45.091  83.029  82.095  1.00  0.00           H  
ATOM     62  HB  VAL A  34      44.703  80.953  81.158  1.00  0.00           H  
ATOM     63 HG11 VAL A  34      44.900  79.798  83.990  1.00  0.00           H  
ATOM     64 HG12 VAL A  34      46.065  79.508  82.676  1.00  0.00           H  
ATOM     65 HG13 VAL A  34      44.401  78.893  82.541  1.00  0.00           H  
ATOM     66 HG21 VAL A  34      42.978  81.320  83.640  1.00  0.00           H  
ATOM     67 HG22 VAL A  34      42.521  80.417  82.175  1.00  0.00           H  
ATOM     68 HG23 VAL A  34      42.777  82.177  82.093  1.00  0.00           H  
ATOM     69  N   SER A  35      44.450  83.470  84.350  1.00  0.00           N  
ATOM     70  CA  SER A  35      44.110  83.860  85.730  1.00  0.00           C  
ATOM     71  CB  SER A  35      43.100  85.010  85.690  1.00  0.00           C  
ATOM     72  OG  SER A  35      43.200  85.990  84.650  1.00  0.00           O  
ATOM     73  C   SER A  35      43.430  82.780  86.570  1.00  0.00           C  
ATOM     74  O   SER A  35      42.730  81.910  86.040  1.00  0.00           O  
ATOM     75  H   SER A  35      44.010  83.990  83.620  1.00  0.00           H  
ATOM     76  HA  SER A  35      45.071  84.102  86.184  1.00  0.00           H  
ATOM     77  HB2 SER A  35      43.184  85.541  86.638  1.00  0.00           H  
ATOM     78  HB3 SER A  35      42.110  84.562  85.612  1.00  0.00           H  
ATOM     79  HG  SER A  35      42.800  85.640  83.800  1.00  0.00           H  
ATOM     80  N   VAL A  36      43.500  82.820  87.900  1.00  0.00           N  
ATOM     81  CA  VAL A  36      43.310  81.680  88.810  1.00  0.00           C  
ATOM     82  CB  VAL A  36      44.020  81.830  90.160  1.00  0.00           C  
ATOM     83  CG1 VAL A  36      45.530  81.950  89.950  1.00  0.00           C  
ATOM     84  CG2 VAL A  36      43.420  82.990  90.950  1.00  0.00           C  
ATOM     85  C   VAL A  36      41.980  80.940  88.930  1.00  0.00           C  
ATOM     86  O   VAL A  36      41.980  79.730  89.140  1.00  0.00           O  
ATOM     87  H   VAL A  36      43.690  83.700  88.330  1.00  0.00           H  
ATOM     88  HA  VAL A  36      43.828  80.959  88.177  1.00  0.00           H  
ATOM     89  HB  VAL A  36      43.862  80.936  90.764  1.00  0.00           H  
ATOM     90 HG11 VAL A  36      45.744  82.833  89.348  1.00  0.00           H  
ATOM     91 HG12 VAL A  36      45.897  81.062  89.435  1.00  0.00           H  
ATOM     92 HG13 VAL A  36      46.025  82.040  90.917  1.00  0.00           H  
ATOM     93 HG21 VAL A  36      43.550  83.916  90.390  1.00  0.00           H  
ATOM     94 HG22 VAL A  36      43.924  83.073  91.913  1.00  0.00           H  
ATOM     95 HG23 VAL A  36      42.357  82.809  91.111  1.00  0.00           H  
ATOM     96  N   PHE A  37      40.860  81.600  88.660  1.00  0.00           N  
ATOM     97  CA  PHE A  37      39.510  81.020  88.660  1.00  0.00           C  
ATOM     98  CB  PHE A  37      38.400  82.050  88.870  1.00  0.00           C  
ATOM     99  CG  PHE A  37      38.250  82.690  90.250  1.00  0.00           C  
ATOM    100  CD1 PHE A  37      38.750  83.960  90.520  1.00  0.00           C  
ATOM    101  CD2 PHE A  37      37.540  81.980  91.210  1.00  0.00           C  
ATOM    102  CE1 PHE A  37      38.570  84.410  91.830  1.00  0.00           C  
ATOM    103  CE2 PHE A  37      37.510  82.370  92.540  1.00  0.00           C  
ATOM    104  CZ  PHE A  37      38.050  83.610  92.840  1.00  0.00           C  
ATOM    105  C   PHE A  37      39.310  80.390  87.280  1.00  0.00           C  
ATOM    106  O   PHE A  37      39.320  79.160  87.190  1.00  0.00           O  
ATOM    107  H   PHE A  37      40.710  82.570  88.880  1.00  0.00           H  
ATOM    108  HA  PHE A  37      39.443  80.311  89.485  1.00  0.00           H  
ATOM    109  HB2 PHE A  37      38.571  82.857  88.158  1.00  0.00           H  
ATOM    110  HB3 PHE A  37      37.456  81.557  88.640  1.00  0.00           H  
ATOM    111  HD1 PHE A  37      39.720  84.260  90.140  1.00  0.00           H  
ATOM    112  HD2 PHE A  37      37.020  81.060  90.930  1.00  0.00           H  
ATOM    113  HE1 PHE A  37      39.060  85.350  92.080  1.00  0.00           H  
ATOM    114  HE2 PHE A  37      36.890  81.910  93.310  1.00  0.00           H  
ATOM    115  HZ  PHE A  37      37.880  84.120  93.790  1.00  0.00           H  
ATOM    116  N   SER A  38      39.570  81.210  86.260  1.00  0.00           N  
ATOM    117  CA  SER A  38      39.550  80.990  84.810  1.00  0.00           C  
ATOM    118  CB  SER A  38      39.940  82.280  84.090  1.00  0.00           C  
ATOM    119  OG  SER A  38      39.000  83.330  84.320  1.00  0.00           O  
ATOM    120  C   SER A  38      40.420  79.840  84.300  1.00  0.00           C  
ATOM    121  O   SER A  38      40.140  79.250  83.250  1.00  0.00           O  
ATOM    122  H   SER A  38      39.720  82.160  86.520  1.00  0.00           H  
ATOM    123  HA  SER A  38      38.526  80.694  84.585  1.00  0.00           H  
ATOM    124  HB2 SER A  38      39.991  82.083  83.019  1.00  0.00           H  
ATOM    125  HB3 SER A  38      40.919  82.600  84.448  1.00  0.00           H  
ATOM    126  HG  SER A  38      39.550  84.120  84.600  1.00  0.00           H  
ATOM    127  N   MET A  39      41.340  79.370  85.140  1.00  0.00           N  
ATOM    128  CA  MET A  39      42.030  78.090  84.960  1.00  0.00           C  
ATOM    129  CB  MET A  39      43.050  78.130  86.090  1.00  0.00           C  
ATOM    130  CG  MET A  39      43.980  76.930  86.260  1.00  0.00           C  
ATOM    131  SD  MET A  39      45.250  76.850  84.950  1.00  0.00           S  
ATOM    132  CE  MET A  39      45.190  75.080  84.790  1.00  0.00           C  
ATOM    133  C   MET A  39      41.030  76.940  85.050  1.00  0.00           C  
ATOM    134  O   MET A  39      41.240  76.090  84.190  1.00  0.00           O  
ATOM    135  H   MET A  39      41.810  79.970  85.790  1.00  0.00           H  
ATOM    136  HA  MET A  39      42.508  77.936  83.992  1.00  0.00           H  
ATOM    137  HB2 MET A  39      42.497  78.246  87.022  1.00  0.00           H  
ATOM    138  HB3 MET A  39      43.678  79.006  85.929  1.00  0.00           H  
ATOM    139  HG2 MET A  39      43.385  76.017  86.228  1.00  0.00           H  
ATOM    140  HG3 MET A  39      44.477  77.006  87.227  1.00  0.00           H  
ATOM    141  HE1 MET A  39      45.898  74.760  84.025  1.00  0.00           H  
ATOM    142  HE2 MET A  39      44.183  74.775  84.504  1.00  0.00           H  
ATOM    143  HE3 MET A  39      45.452  74.620  85.743  1.00  0.00           H  
ATOM    144  N   PHE A  40      40.020  76.960  85.920  1.00  0.00           N  
ATOM    145  CA  PHE A  40      39.150  75.810  86.190  1.00  0.00           C  
ATOM    146  CB  PHE A  40      38.610  75.810  87.620  1.00  0.00           C  
ATOM    147  CG  PHE A  40      39.750  75.640  88.630  1.00  0.00           C  
ATOM    148  CD1 PHE A  40      40.510  76.730  89.030  1.00  0.00           C  
ATOM    149  CD2 PHE A  40      39.900  74.440  89.320  1.00  0.00           C  
ATOM    150  CE1 PHE A  40      41.360  76.660  90.140  1.00  0.00           C  
ATOM    151  CE2 PHE A  40      40.650  74.340  90.480  1.00  0.00           C  
ATOM    152  CZ  PHE A  40      41.360  75.470  90.860  1.00  0.00           C  
ATOM    153  C   PHE A  40      38.010  75.710  85.170  1.00  0.00           C  
ATOM    154  O   PHE A  40      36.950  75.130  85.380  1.00  0.00           O  
ATOM    155  H   PHE A  40      39.770  77.860  86.290  1.00  0.00           H  
ATOM    156  HA  PHE A  40      39.773  74.922  86.084  1.00  0.00           H  
ATOM    157  HB2 PHE A  40      38.101  76.755  87.810  1.00  0.00           H  
ATOM    158  HB3 PHE A  40      37.904  74.988  87.736  1.00  0.00           H  
ATOM    159  HD1 PHE A  40      40.550  77.690  88.520  1.00  0.00           H  
ATOM    160  HD2 PHE A  40      39.520  73.550  88.820  1.00  0.00           H  
ATOM    161  HE1 PHE A  40      41.890  77.580  90.370  1.00  0.00           H  
ATOM    162  HE2 PHE A  40      40.610  73.500  91.180  1.00  0.00           H  
ATOM    163  HZ  PHE A  40      41.840  75.480  91.840  1.00  0.00           H  
ATOM    164  N   ARG A  41      38.400  76.000  83.930  1.00  0.00           N  
ATOM    165  CA  ARG A  41      37.480  76.150  82.800  1.00  0.00           C  
ATOM    166  CB  ARG A  41      38.400  75.990  81.580  1.00  0.00           C  
ATOM    167  CG  ARG A  41      37.750  76.280  80.230  1.00  0.00           C  
ATOM    168  CD  ARG A  41      38.810  76.730  79.240  1.00  0.00           C  
ATOM    169  NE  ARG A  41      38.490  76.820  77.810  1.00  0.00           N  
ATOM    170  CZ  ARG A  41      38.770  77.940  77.120  1.00  0.00           C  
ATOM    171  NH1 ARG A  41      39.640  78.880  77.520  1.00  0.00           N  
ATOM    172  NH2 ARG A  41      38.070  78.130  76.000  1.00  0.00           N1+
ATOM    173  C   ARG A  41      36.330  75.140  82.690  1.00  0.00           C  
ATOM    174  O   ARG A  41      35.190  75.600  82.650  1.00  0.00           O  
ATOM    175  H   ARG A  41      39.390  76.070  83.790  1.00  0.00           H  
ATOM    176  HA  ARG A  41      36.956  77.100  82.904  1.00  0.00           H  
ATOM    177  HB2 ARG A  41      39.242  76.671  81.702  1.00  0.00           H  
ATOM    178  HB3 ARG A  41      38.763  74.962  81.565  1.00  0.00           H  
ATOM    179  HG2 ARG A  41      37.006  77.068  80.348  1.00  0.00           H  
ATOM    180  HG3 ARG A  41      37.267  75.376  79.858  1.00  0.00           H  
ATOM    181  HD2 ARG A  41      39.643  76.033  79.333  1.00  0.00           H  
ATOM    182  HD3 ARG A  41      39.131  77.723  79.553  1.00  0.00           H  
ATOM    183  HE  ARG A  41      38.080  76.040  77.340  1.00  0.00           H  
ATOM    184 HH11 ARG A  41      39.950  79.550  76.840  1.00  0.00           H  
ATOM    185 HH12 ARG A  41      39.880  78.890  78.490  1.00  0.00           H  
ATOM    186 HH21 ARG A  41      37.460  77.410  75.670  1.00  0.00           H  
ATOM    187 HH22 ARG A  41      38.100  79.050  75.600  1.00  0.00           H  
ATOM    188  N   TYR A  42      36.530  73.830  82.690  1.00  0.00           N  
ATOM    189  CA  TYR A  42      35.440  72.850  82.590  1.00  0.00           C  
ATOM    190  CB  TYR A  42      35.870  71.770  81.590  1.00  0.00           C  
ATOM    191  CG  TYR A  42      36.250  72.250  80.190  1.00  0.00           C  
ATOM    192  CD1 TYR A  42      37.590  72.440  79.870  1.00  0.00           C  
ATOM    193  CD2 TYR A  42      35.190  72.690  79.400  1.00  0.00           C  
ATOM    194  CE1 TYR A  42      37.890  73.120  78.700  1.00  0.00           C  
ATOM    195  CE2 TYR A  42      35.510  73.380  78.240  1.00  0.00           C  
ATOM    196  CZ  TYR A  42      36.850  73.610  77.910  1.00  0.00           C  
ATOM    197  OH  TYR A  42      37.120  74.270  76.750  1.00  0.00           O  
ATOM    198  C   TYR A  42      34.740  72.220  83.800  1.00  0.00           C  
ATOM    199  O   TYR A  42      34.120  71.160  83.890  1.00  0.00           O  
ATOM    200  H   TYR A  42      37.440  73.450  82.840  1.00  0.00           H  
ATOM    201  HA  TYR A  42      34.618  73.501  82.292  1.00  0.00           H  
ATOM    202  HB2 TYR A  42      36.734  71.255  82.010  1.00  0.00           H  
ATOM    203  HB3 TYR A  42      35.044  71.067  81.486  1.00  0.00           H  
ATOM    204  HD1 TYR A  42      38.350  72.010  80.520  1.00  0.00           H  
ATOM    205  HD2 TYR A  42      34.160  72.500  79.700  1.00  0.00           H  
ATOM    206  HE1 TYR A  42      38.900  73.460  78.460  1.00  0.00           H  
ATOM    207  HE2 TYR A  42      34.720  73.610  77.530  1.00  0.00           H  
ATOM    208  HH  TYR A  42      36.420  74.050  76.070  1.00  0.00           H  
ATOM    209  N   SER A  43      35.040  72.910  84.900  1.00  0.00           N  
ATOM    210  CA  SER A  43      34.550  72.620  86.260  1.00  0.00           C  
ATOM    211  CB  SER A  43      35.450  73.290  87.300  1.00  0.00           C  
ATOM    212  OG  SER A  43      35.360  74.720  87.250  1.00  0.00           O  
ATOM    213  C   SER A  43      33.090  73.040  86.420  1.00  0.00           C  
ATOM    214  O   SER A  43      32.590  73.850  85.640  1.00  0.00           O  
ATOM    215  H   SER A  43      35.580  73.740  84.830  1.00  0.00           H  
ATOM    216  HA  SER A  43      34.592  71.543  86.423  1.00  0.00           H  
ATOM    217  HB2 SER A  43      36.483  72.996  87.113  1.00  0.00           H  
ATOM    218  HB3 SER A  43      35.151  72.954  88.293  1.00  0.00           H  
ATOM    219  HG  SER A  43      35.870  74.910  86.410  1.00  0.00           H  
ATOM    220  N   ASN A  44      32.520  72.610  87.540  1.00  0.00           N  
ATOM    221  CA  ASN A  44      31.170  72.950  88.030  1.00  0.00           C  
ATOM    222  CB  ASN A  44      30.190  72.320  87.050  1.00  0.00           C  
ATOM    223  CG  ASN A  44      28.940  73.190  86.840  1.00  0.00           C  
ATOM    224  OD1 ASN A  44      28.910  74.380  87.150  1.00  0.00           O  
ATOM    225  ND2 ASN A  44      27.820  72.620  86.420  1.00  0.00           N  
ATOM    226  C   ASN A  44      31.010  72.580  89.500  1.00  0.00           C  
ATOM    227  O   ASN A  44      31.970  72.560  90.270  1.00  0.00           O  
ATOM    228  H   ASN A  44      32.990  71.920  88.080  1.00  0.00           H  
ATOM    229  HA  ASN A  44      30.969  74.021  88.044  1.00  0.00           H  
ATOM    230  HB2 ASN A  44      29.881  71.349  87.437  1.00  0.00           H  
ATOM    231  HB3 ASN A  44      30.690  72.186  86.091  1.00  0.00           H  
ATOM    232 HD21 ASN A  44      27.050  73.260  86.300  1.00  0.00           H  
ATOM    233 HD22 ASN A  44      27.680  71.640  86.320  1.00  0.00           H  
ATOM    234  N   TRP A  45      29.780  72.250  89.900  1.00  0.00           N  
ATOM    235  CA  TRP A  45      29.280  71.880  91.240  1.00  0.00           C  
ATOM    236  CB  TRP A  45      27.750  71.920  91.270  1.00  0.00           C  
ATOM    237  CG  TRP A  45      27.150  73.300  90.980  1.00  0.00           C  
ATOM    238  CD1 TRP A  45      26.720  73.790  89.820  1.00  0.00           C  
ATOM    239  CD2 TRP A  45      27.210  74.340  91.900  1.00  0.00           C  
ATOM    240  NE1 TRP A  45      26.350  75.050  89.990  1.00  0.00           N  
ATOM    241  CE2 TRP A  45      26.700  75.440  91.210  1.00  0.00           C  
ATOM    242  CE3 TRP A  45      27.640  74.510  93.210  1.00  0.00           C  
ATOM    243  CZ2 TRP A  45      26.540  76.620  91.930  1.00  0.00           C  
ATOM    244  CZ3 TRP A  45      27.600  75.720  93.890  1.00  0.00           C  
ATOM    245  CH2 TRP A  45      26.990  76.780  93.230  1.00  0.00           C  
ATOM    246  C   TRP A  45      29.890  70.550  91.680  1.00  0.00           C  
ATOM    247  O   TRP A  45      30.490  70.510  92.760  1.00  0.00           O  
ATOM    248  H   TRP A  45      29.100  72.150  89.180  1.00  0.00           H  
ATOM    249  HA  TRP A  45      29.603  72.613  91.980  1.00  0.00           H  
ATOM    250  HB2 TRP A  45      27.375  71.221  90.522  1.00  0.00           H  
ATOM    251  HB3 TRP A  45      27.420  71.605  92.260  1.00  0.00           H  
ATOM    252  HD1 TRP A  45      26.770  73.310  88.850  1.00  0.00           H  
ATOM    253  HE1 TRP A  45      25.850  75.610  89.330  1.00  0.00           H  
ATOM    254  HE3 TRP A  45      28.070  73.650  93.720  1.00  0.00           H  
ATOM    255  HZ2 TRP A  45      25.760  77.270  91.520  1.00  0.00           H  
ATOM    256  HZ3 TRP A  45      27.800  75.740  94.960  1.00  0.00           H  
ATOM    257  HH2 TRP A  45      27.160  77.810  93.570  1.00  0.00           H  
ATOM    258  N   LEU A  46      29.910  69.540  90.830  1.00  0.00           N  
ATOM    259  CA  LEU A  46      30.540  68.260  91.210  1.00  0.00           C  
ATOM    260  CB  LEU A  46      29.990  67.140  90.330  1.00  0.00           C  
ATOM    261  CG  LEU A  46      30.490  65.770  90.800  1.00  0.00           C  
ATOM    262  CD1 LEU A  46      29.840  65.300  92.110  1.00  0.00           C  
ATOM    263  CD2 LEU A  46      30.070  64.680  89.810  1.00  0.00           C  
ATOM    264  C   LEU A  46      32.060  68.240  91.380  1.00  0.00           C  
ATOM    265  O   LEU A  46      32.690  67.650  92.260  1.00  0.00           O  
ATOM    266  H   LEU A  46      29.310  69.520  90.030  1.00  0.00           H  
ATOM    267  HA  LEU A  46      30.244  68.088  92.245  1.00  0.00           H  
ATOM    268  HB2 LEU A  46      28.901  67.155  90.374  1.00  0.00           H  
ATOM    269  HB3 LEU A  46      30.314  67.303  89.302  1.00  0.00           H  
ATOM    270  HG  LEU A  46      31.567  65.900  90.906  1.00  0.00           H  
ATOM    271 HD11 LEU A  46      28.767  65.183  91.961  1.00  0.00           H  
ATOM    272 HD12 LEU A  46      30.020  66.039  92.891  1.00  0.00           H  
ATOM    273 HD13 LEU A  46      30.272  64.345  92.408  1.00  0.00           H  
ATOM    274 HD21 LEU A  46      28.982  64.624  89.772  1.00  0.00           H  
ATOM    275 HD22 LEU A  46      30.472  63.720  90.134  1.00  0.00           H  
ATOM    276 HD23 LEU A  46      30.456  64.920  88.820  1.00  0.00           H  
ATOM    277  N   ASP A  47      32.630  69.160  90.600  1.00  0.00           N  
ATOM    278  CA  ASP A  47      33.970  69.680  90.870  1.00  0.00           C  
ATOM    279  CB  ASP A  47      34.300  70.580  89.680  1.00  0.00           C  
ATOM    280  CG  ASP A  47      34.190  69.830  88.350  1.00  0.00           C  
ATOM    281  OD1 ASP A  47      35.180  69.140  88.010  1.00  0.00           O  
ATOM    282  OD2 ASP A  47      33.130  69.780  87.690  1.00  0.00           O1-
ATOM    283  C   ASP A  47      34.170  70.380  92.220  1.00  0.00           C  
ATOM    284  O   ASP A  47      35.070  70.000  92.960  1.00  0.00           O  
ATOM    285  H   ASP A  47      32.210  69.560  89.790  1.00  0.00           H  
ATOM    286  HA  ASP A  47      34.661  68.843  90.971  1.00  0.00           H  
ATOM    287  HB2 ASP A  47      35.318  70.952  89.791  1.00  0.00           H  
ATOM    288  HB3 ASP A  47      33.605  71.420  89.670  1.00  0.00           H  
ATOM    289  N   LYS A  48      33.420  71.450  92.470  1.00  0.00           N  
ATOM    290  CA  LYS A  48      33.380  72.140  93.770  1.00  0.00           C  
ATOM    291  CB  LYS A  48      32.240  73.150  93.710  1.00  0.00           C  
ATOM    292  CG  LYS A  48      32.530  74.300  92.740  1.00  0.00           C  
ATOM    293  CD  LYS A  48      31.490  75.400  93.000  1.00  0.00           C  
ATOM    294  CE  LYS A  48      30.930  76.130  91.780  1.00  0.00           C  
ATOM    295  NZ  LYS A  48      31.970  76.860  91.030  1.00  0.00           N1+
ATOM    296  C   LYS A  48      33.350  71.150  94.930  1.00  0.00           C  
ATOM    297  O   LYS A  48      34.170  71.030  95.840  1.00  0.00           O  
ATOM    298  H   LYS A  48      33.060  72.000  91.720  1.00  0.00           H  
ATOM    299  HA  LYS A  48      34.293  72.701  93.970  1.00  0.00           H  
ATOM    300  HB2 LYS A  48      31.335  72.637  93.385  1.00  0.00           H  
ATOM    301  HB3 LYS A  48      32.085  73.563  94.707  1.00  0.00           H  
ATOM    302  HG2 LYS A  48      33.533  74.689  92.914  1.00  0.00           H  
ATOM    303  HG3 LYS A  48      32.450  73.948  91.712  1.00  0.00           H  
ATOM    304  HD2 LYS A  48      31.955  76.146  93.644  1.00  0.00           H  
ATOM    305  HD3 LYS A  48      30.650  74.941  93.522  1.00  0.00           H  
ATOM    306  HE2 LYS A  48      30.176  76.842  92.115  1.00  0.00           H  
ATOM    307  HE3 LYS A  48      30.469  75.398  91.116  1.00  0.00           H  
ATOM    308  HZ1 LYS A  48      32.520  76.250  90.450  1.00  0.00           H  
ATOM    309  HZ2 LYS A  48      31.680  77.630  90.460  1.00  0.00           H  
ATOM    310  HZ3 LYS A  48      32.580  77.280  91.700  1.00  0.00           H  
ATOM    311  N   LEU A  49      32.420  70.200  94.830  1.00  0.00           N  
ATOM    312  CA  LEU A  49      32.360  69.080  95.780  1.00  0.00           C  
ATOM    313  CB  LEU A  49      31.040  68.340  95.560  1.00  0.00           C  
ATOM    314  CG  LEU A  49      30.720  67.440  96.750  1.00  0.00           C  
ATOM    315  CD1 LEU A  49      29.760  68.140  97.720  1.00  0.00           C  
ATOM    316  CD2 LEU A  49      30.050  66.120  96.350  1.00  0.00           C  
ATOM    317  C   LEU A  49      33.540  68.130  95.990  1.00  0.00           C  
ATOM    318  O   LEU A  49      34.120  67.920  97.050  1.00  0.00           O  
ATOM    319  H   LEU A  49      31.660  70.420  94.230  1.00  0.00           H  
ATOM    320  HA  LEU A  49      32.435  69.586  96.743  1.00  0.00           H  
ATOM    321  HB2 LEU A  49      30.238  69.068  95.436  1.00  0.00           H  
ATOM    322  HB3 LEU A  49      31.118  67.729  94.661  1.00  0.00           H  
ATOM    323  HG  LEU A  49      31.685  67.230  97.212  1.00  0.00           H  
ATOM    324 HD11 LEU A  49      28.811  68.330  97.218  1.00  0.00           H  
ATOM    325 HD12 LEU A  49      30.196  69.085  98.043  1.00  0.00           H  
ATOM    326 HD13 LEU A  49      29.591  67.502  98.588  1.00  0.00           H  
ATOM    327 HD21 LEU A  49      29.085  66.328  95.888  1.00  0.00           H  
ATOM    328 HD22 LEU A  49      29.903  65.504  97.237  1.00  0.00           H  
ATOM    329 HD23 LEU A  49      30.686  65.590  95.641  1.00  0.00           H  
ATOM    330  N   TYR A  50      34.060  67.640  94.860  1.00  0.00           N  
ATOM    331  CA  TYR A  50      35.310  66.870  94.800  1.00  0.00           C  
ATOM    332  CB  TYR A  50      35.540  66.330  93.390  1.00  0.00           C  
ATOM    333  CG  TYR A  50      34.490  65.330  92.900  1.00  0.00           C  
ATOM    334  CD1 TYR A  50      34.430  65.260  91.510  1.00  0.00           C  
ATOM    335  CD2 TYR A  50      33.890  64.320  93.630  1.00  0.00           C  
ATOM    336  CE1 TYR A  50      33.770  64.220  90.860  1.00  0.00           C  
ATOM    337  CE2 TYR A  50      33.160  63.290  93.050  1.00  0.00           C  
ATOM    338  CZ  TYR A  50      33.090  63.300  91.660  1.00  0.00           C  
ATOM    339  OH  TYR A  50      32.140  62.610  90.980  1.00  0.00           O  
ATOM    340  C   TYR A  50      36.560  67.580  95.340  1.00  0.00           C  
ATOM    341  O   TYR A  50      37.300  67.050  96.160  1.00  0.00           O  
ATOM    342  H   TYR A  50      33.510  67.530  94.040  1.00  0.00           H  
ATOM    343  HA  TYR A  50      35.161  66.043  95.494  1.00  0.00           H  
ATOM    344  HB2 TYR A  50      35.549  67.175  92.702  1.00  0.00           H  
ATOM    345  HB3 TYR A  50      36.512  65.836  93.372  1.00  0.00           H  
ATOM    346  HD1 TYR A  50      35.000  65.950  90.900  1.00  0.00           H  
ATOM    347  HD2 TYR A  50      34.140  64.140  94.680  1.00  0.00           H  
ATOM    348  HE1 TYR A  50      33.870  64.000  89.800  1.00  0.00           H  
ATOM    349  HE2 TYR A  50      32.550  62.630  93.670  1.00  0.00           H  
ATOM    350  HH  TYR A  50      31.550  62.070  91.590  1.00  0.00           H  
ATOM    351  N   MET A  51      36.580  68.880  95.050  1.00  0.00           N  
ATOM    352  CA  MET A  51      37.700  69.730  95.490  1.00  0.00           C  
ATOM    353  CB  MET A  51      37.820  70.980  94.610  1.00  0.00           C  
ATOM    354  CG  MET A  51      38.060  70.580  93.160  1.00  0.00           C  
ATOM    355  SD  MET A  51      37.970  71.930  91.930  1.00  0.00           S  
ATOM    356  CE  MET A  51      38.690  71.160  90.500  1.00  0.00           C  
ATOM    357  C   MET A  51      37.610  69.980  96.990  1.00  0.00           C  
ATOM    358  O   MET A  51      38.620  69.770  97.660  1.00  0.00           O  
ATOM    359  H   MET A  51      35.750  69.210  94.600  1.00  0.00           H  
ATOM    360  HA  MET A  51      38.650  69.214  95.346  1.00  0.00           H  
ATOM    361  HB2 MET A  51      38.655  71.588  94.959  1.00  0.00           H  
ATOM    362  HB3 MET A  51      36.898  71.557  94.677  1.00  0.00           H  
ATOM    363  HG2 MET A  51      37.312  69.834  92.892  1.00  0.00           H  
ATOM    364  HG3 MET A  51      39.054  70.137  93.097  1.00  0.00           H  
ATOM    365  HE1 MET A  51      38.700  71.869  89.672  1.00  0.00           H  
ATOM    366  HE2 MET A  51      38.101  70.286  90.223  1.00  0.00           H  
ATOM    367  HE3 MET A  51      39.711  70.853  90.728  1.00  0.00           H  
ATOM    368  N   VAL A  52      36.410  70.280  97.500  1.00  0.00           N  
ATOM    369  CA  VAL A  52      36.150  70.560  98.920  1.00  0.00           C  
ATOM    370  CB  VAL A  52      34.800  71.210  99.210  1.00  0.00           C  
ATOM    371  CG1 VAL A  52      33.580  70.280  99.230  1.00  0.00           C  
ATOM    372  CG2 VAL A  52      34.720  71.860 100.590  1.00  0.00           C  
ATOM    373  C   VAL A  52      36.510  69.380  99.820  1.00  0.00           C  
ATOM    374  O   VAL A  52      37.390  69.600 100.650  1.00  0.00           O  
ATOM    375  H   VAL A  52      35.640  70.430  96.880  1.00  0.00           H  
ATOM    376  HA  VAL A  52      36.846  71.352  99.195  1.00  0.00           H  
ATOM    377  HB  VAL A  52      34.757  71.908  98.374  1.00  0.00           H  
ATOM    378 HG11 VAL A  52      33.657  69.598 100.077  1.00  0.00           H  
ATOM    379 HG12 VAL A  52      33.545  69.707  98.304  1.00  0.00           H  
ATOM    380 HG13 VAL A  52      32.671  70.875  99.324  1.00  0.00           H  
ATOM    381 HG21 VAL A  52      34.770  71.089 101.358  1.00  0.00           H  
ATOM    382 HG22 VAL A  52      33.780  72.404 100.682  1.00  0.00           H  
ATOM    383 HG23 VAL A  52      35.553  72.552 100.715  1.00  0.00           H  
ATOM    384  N   VAL A  53      36.170  68.170  99.370  1.00  0.00           N  
ATOM    385  CA  VAL A  53      36.410  66.910 100.080  1.00  0.00           C  
ATOM    386  CB  VAL A  53      35.620  65.830  99.340  1.00  0.00           C  
ATOM    387  CG1 VAL A  53      35.810  64.400  99.850  1.00  0.00           C  
ATOM    388  CG2 VAL A  53      34.130  66.020  99.620  1.00  0.00           C  
ATOM    389  C   VAL A  53      37.900  66.570 100.160  1.00  0.00           C  
ATOM    390  O   VAL A  53      38.410  66.580 101.280  1.00  0.00           O  
ATOM    391  H   VAL A  53      35.610  68.160  98.540  1.00  0.00           H  
ATOM    392  HA  VAL A  53      36.079  66.988 101.115  1.00  0.00           H  
ATOM    393  HB  VAL A  53      35.964  65.937  98.311  1.00  0.00           H  
ATOM    394 HG11 VAL A  53      35.456  64.331 100.879  1.00  0.00           H  
ATOM    395 HG12 VAL A  53      36.867  64.138  99.811  1.00  0.00           H  
ATOM    396 HG13 VAL A  53      35.242  63.712  99.224  1.00  0.00           H  
ATOM    397 HG21 VAL A  53      33.940  65.883 100.685  1.00  0.00           H  
ATOM    398 HG22 VAL A  53      33.557  65.287  99.052  1.00  0.00           H  
ATOM    399 HG23 VAL A  53      33.830  67.025  99.323  1.00  0.00           H  
ATOM    400  N   GLY A  54      38.600  66.690  99.040  1.00  0.00           N  
ATOM    401  CA  GLY A  54      40.050  66.450  99.050  1.00  0.00           C  
ATOM    402  C   GLY A  54      40.800  67.540  99.820  1.00  0.00           C  
ATOM    403  O   GLY A  54      41.840  67.230 100.400  1.00  0.00           O  
ATOM    404  H   GLY A  54      38.150  66.800  98.150  1.00  0.00           H  
ATOM    405  HA2 GLY A  54      40.245  65.487  99.521  1.00  0.00           H  
ATOM    406  HA3 GLY A  54      40.412  66.431  98.022  1.00  0.00           H  
ATOM    407  N   THR A  55      40.340  68.780  99.740  1.00  0.00           N  
ATOM    408  CA  THR A  55      41.000  69.930 100.390  1.00  0.00           C  
ATOM    409  CB  THR A  55      40.640  71.340  99.950  1.00  0.00           C  
ATOM    410  OG1 THR A  55      40.720  71.360  98.520  1.00  0.00           O  
ATOM    411  CG2 THR A  55      41.610  72.410 100.460  1.00  0.00           C  
ATOM    412  C   THR A  55      40.900  69.850 101.920  1.00  0.00           C  
ATOM    413  O   THR A  55      41.950  69.850 102.560  1.00  0.00           O  
ATOM    414  H   THR A  55      39.640  69.010  99.070  1.00  0.00           H  
ATOM    415  HA  THR A  55      42.019  69.799 100.027  1.00  0.00           H  
ATOM    416  HB  THR A  55      39.653  71.569 100.351  1.00  0.00           H  
ATOM    417 HG21 THR A  55      42.609  72.208 100.075  1.00  0.00           H  
ATOM    418 HG22 THR A  55      41.630  72.393 101.550  1.00  0.00           H  
ATOM    419 HG23 THR A  55      41.281  73.391 100.118  1.00  0.00           H  
ATOM    420  HG1 THR A  55      39.930  70.840  98.210  1.00  0.00           H  
ATOM    421  N   LEU A  56      39.670  69.680 102.400  1.00  0.00           N  
ATOM    422  CA  LEU A  56      39.360  69.440 103.820  1.00  0.00           C  
ATOM    423  CB  LEU A  56      37.860  69.450 104.130  1.00  0.00           C  
ATOM    424  CG  LEU A  56      37.300  70.860 104.040  1.00  0.00           C  
ATOM    425  CD1 LEU A  56      35.790  71.080 104.150  1.00  0.00           C  
ATOM    426  CD2 LEU A  56      37.990  71.750 105.080  1.00  0.00           C  
ATOM    427  C   LEU A  56      40.180  68.260 104.350  1.00  0.00           C  
ATOM    428  O   LEU A  56      40.800  68.370 105.410  1.00  0.00           O  
ATOM    429  H   LEU A  56      38.830  69.770 101.860  1.00  0.00           H  
ATOM    430  HA  LEU A  56      39.692  70.294 104.410  1.00  0.00           H  
ATOM    431  HB2 LEU A  56      37.342  68.813 103.412  1.00  0.00           H  
ATOM    432  HB3 LEU A  56      37.701  69.066 105.138  1.00  0.00           H  
ATOM    433  HG  LEU A  56      37.516  71.120 103.004  1.00  0.00           H  
ATOM    434 HD11 LEU A  56      35.461  70.845 105.162  1.00  0.00           H  
ATOM    435 HD12 LEU A  56      35.276  70.431 103.441  1.00  0.00           H  
ATOM    436 HD13 LEU A  56      35.557  72.121 103.924  1.00  0.00           H  
ATOM    437 HD21 LEU A  56      37.717  71.417 106.081  1.00  0.00           H  
ATOM    438 HD22 LEU A  56      37.672  72.783 104.942  1.00  0.00           H  
ATOM    439 HD23 LEU A  56      39.071  71.682 104.956  1.00  0.00           H  
ATOM    440  N   ALA A  57      40.260  67.220 103.520  1.00  0.00           N  
ATOM    441  CA  ALA A  57      41.250  66.150 103.690  1.00  0.00           C  
ATOM    442  CB  ALA A  57      41.090  65.100 102.580  1.00  0.00           C  
ATOM    443  C   ALA A  57      42.680  66.700 103.740  1.00  0.00           C  
ATOM    444  O   ALA A  57      43.250  66.820 104.830  1.00  0.00           O  
ATOM    445  H   ALA A  57      39.680  67.130 102.710  1.00  0.00           H  
ATOM    446  HA  ALA A  57      41.066  65.668 104.650  1.00  0.00           H  
ATOM    447  HB1 ALA A  57      41.271  65.565 101.611  1.00  0.00           H  
ATOM    448  HB2 ALA A  57      40.078  64.695 102.606  1.00  0.00           H  
ATOM    449  HB3 ALA A  57      41.808  64.295 102.736  1.00  0.00           H  
ATOM    450  N   ALA A  58      43.230  67.350 102.730  1.00  0.00           N  
ATOM    451  CA  ALA A  58      44.630  67.810 102.760  1.00  0.00           C  
ATOM    452  CB  ALA A  58      44.920  68.590 101.480  1.00  0.00           C  
ATOM    453  C   ALA A  58      44.940  68.720 103.950  1.00  0.00           C  
ATOM    454  O   ALA A  58      45.900  68.400 104.650  1.00  0.00           O  
ATOM    455  H   ALA A  58      42.860  67.280 101.810  1.00  0.00           H  
ATOM    456  HA  ALA A  58      45.254  66.921 102.851  1.00  0.00           H  
ATOM    457  HB1 ALA A  58      44.274  69.467 101.434  1.00  0.00           H  
ATOM    458  HB2 ALA A  58      44.730  67.953 100.616  1.00  0.00           H  
ATOM    459  HB3 ALA A  58      45.963  68.907 101.476  1.00  0.00           H  
ATOM    460  N   ILE A  59      44.010  69.570 104.350  1.00  0.00           N  
ATOM    461  CA  ILE A  59      44.180  70.420 105.540  1.00  0.00           C  
ATOM    462  CB  ILE A  59      43.050  71.450 105.550  1.00  0.00           C  
ATOM    463  CG1 ILE A  59      43.270  72.480 104.440  1.00  0.00           C  
ATOM    464  CG2 ILE A  59      42.680  72.040 106.910  1.00  0.00           C  
ATOM    465  CD1 ILE A  59      42.060  73.360 104.120  1.00  0.00           C  
ATOM    466  C   ILE A  59      44.380  69.610 106.820  1.00  0.00           C  
ATOM    467  O   ILE A  59      45.340  69.800 107.560  1.00  0.00           O  
ATOM    468  H   ILE A  59      43.060  69.500 104.040  1.00  0.00           H  
ATOM    469  HA  ILE A  59      45.114  70.980 105.494  1.00  0.00           H  
ATOM    470  HB  ILE A  59      42.136  70.900 105.324  1.00  0.00           H  
ATOM    471 HG12 ILE A  59      44.090  73.131 104.742  1.00  0.00           H  
ATOM    472 HG13 ILE A  59      43.547  71.944 103.532  1.00  0.00           H  
ATOM    473 HG21 ILE A  59      43.512  72.636 107.286  1.00  0.00           H  
ATOM    474 HG22 ILE A  59      42.466  71.233 107.610  1.00  0.00           H  
ATOM    475 HG23 ILE A  59      41.798  72.672 106.804  1.00  0.00           H  
ATOM    476 HD11 ILE A  59      41.763  73.908 105.014  1.00  0.00           H  
ATOM    477 HD12 ILE A  59      41.233  72.733 103.786  1.00  0.00           H  
ATOM    478 HD13 ILE A  59      42.322  74.066 103.332  1.00  0.00           H  
ATOM    479  N   ILE A  60      43.540  68.600 107.010  1.00  0.00           N  
ATOM    480  CA  ILE A  60      43.590  67.750 108.210  1.00  0.00           C  
ATOM    481  CB  ILE A  60      42.290  66.960 108.350  1.00  0.00           C  
ATOM    482  CG1 ILE A  60      41.290  67.760 109.190  1.00  0.00           C  
ATOM    483  CG2 ILE A  60      42.430  65.620 109.080  1.00  0.00           C  
ATOM    484  CD1 ILE A  60      41.800  68.300 110.520  1.00  0.00           C  
ATOM    485  C   ILE A  60      44.840  66.870 108.230  1.00  0.00           C  
ATOM    486  O   ILE A  60      45.570  66.890 109.220  1.00  0.00           O  
ATOM    487  H   ILE A  60      42.770  68.430 106.380  1.00  0.00           H  
ATOM    488  HA  ILE A  60      43.673  68.388 109.090  1.00  0.00           H  
ATOM    489  HB  ILE A  60      41.972  66.778 107.323  1.00  0.00           H  
ATOM    490 HG12 ILE A  60      40.960  68.609 108.592  1.00  0.00           H  
ATOM    491 HG13 ILE A  60      40.440  67.111 109.400  1.00  0.00           H  
ATOM    492 HG21 ILE A  60      42.748  65.797 110.107  1.00  0.00           H  
ATOM    493 HG22 ILE A  60      43.172  65.005 108.571  1.00  0.00           H  
ATOM    494 HG23 ILE A  60      41.469  65.105 109.081  1.00  0.00           H  
ATOM    495 HD11 ILE A  60      42.653  68.955 110.343  1.00  0.00           H  
ATOM    496 HD12 ILE A  60      42.105  67.469 111.156  1.00  0.00           H  
ATOM    497 HD13 ILE A  60      41.006  68.862 111.012  1.00  0.00           H  
ATOM    498  N   HIS A  61      45.230  66.370 107.050  1.00  0.00           N  
ATOM    499  CA  HIS A  61      46.460  65.600 106.810  1.00  0.00           C  
ATOM    500  CB  HIS A  61      46.290  65.050 105.390  1.00  0.00           C  
ATOM    501  CG  HIS A  61      47.450  64.270 104.770  1.00  0.00           C  
ATOM    502  ND1 HIS A  61      47.960  64.480 103.560  1.00  0.00           N  
ATOM    503  CD2 HIS A  61      48.140  63.360 105.450  1.00  0.00           C  
ATOM    504  CE1 HIS A  61      49.100  63.790 103.580  1.00  0.00           C  
ATOM    505  NE2 HIS A  61      49.170  63.040 104.670  1.00  0.00           N  
ATOM    506  C   HIS A  61      47.690  66.480 107.060  1.00  0.00           C  
ATOM    507  O   HIS A  61      48.570  65.930 107.720  1.00  0.00           O  
ATOM    508  H   HIS A  61      44.880  66.810 106.220  1.00  0.00           H  
ATOM    509  HA  HIS A  61      46.624  64.764 107.490  1.00  0.00           H  
ATOM    510  HB2 HIS A  61      46.087  65.899 104.737  1.00  0.00           H  
ATOM    511  HB3 HIS A  61      45.425  64.386 105.402  1.00  0.00           H  
ATOM    512  HD1 HIS A  61      47.750  65.180 102.880  1.00  0.00           H  
ATOM    513  HD2 HIS A  61      47.830  62.710 106.270  1.00  0.00           H  
ATOM    514  HE1 HIS A  61      49.820  63.880 102.770  1.00  0.00           H  
ATOM    515  N   GLY A  62      47.660  67.740 106.630  1.00  0.00           N  
ATOM    516  CA  GLY A  62      48.780  68.610 107.030  1.00  0.00           C  
ATOM    517  C   GLY A  62      48.810  68.910 108.530  1.00  0.00           C  
ATOM    518  O   GLY A  62      49.900  68.780 109.090  1.00  0.00           O  
ATOM    519  H   GLY A  62      47.220  67.900 105.750  1.00  0.00           H  
ATOM    520  HA2 GLY A  62      49.714  68.119 106.757  1.00  0.00           H  
ATOM    521  HA3 GLY A  62      48.695  69.553 106.491  1.00  0.00           H  
ATOM    522  N   ALA A  63      47.660  69.240 109.110  1.00  0.00           N  
ATOM    523  CA  ALA A  63      47.460  69.490 110.540  1.00  0.00           C  
ATOM    524  CB  ALA A  63      46.020  69.950 110.770  1.00  0.00           C  
ATOM    525  C   ALA A  63      47.740  68.320 111.490  1.00  0.00           C  
ATOM    526  O   ALA A  63      48.140  68.540 112.630  1.00  0.00           O  
ATOM    527  H   ALA A  63      46.870  69.320 108.500  1.00  0.00           H  
ATOM    528  HA  ALA A  63      48.205  70.247 110.786  1.00  0.00           H  
ATOM    529  HB1 ALA A  63      45.335  69.145 110.504  1.00  0.00           H  
ATOM    530  HB2 ALA A  63      45.814  70.823 110.150  1.00  0.00           H  
ATOM    531  HB3 ALA A  63      45.885  70.210 111.820  1.00  0.00           H  
ATOM    532  N   GLY A  64      47.570  67.080 111.030  1.00  0.00           N  
ATOM    533  CA  GLY A  64      48.020  65.870 111.730  1.00  0.00           C  
ATOM    534  C   GLY A  64      49.480  65.760 112.160  1.00  0.00           C  
ATOM    535  O   GLY A  64      49.830  65.240 113.220  1.00  0.00           O  
ATOM    536  H   GLY A  64      46.970  66.890 110.260  1.00  0.00           H  
ATOM    537  HA2 GLY A  64      47.414  65.780 112.632  1.00  0.00           H  
ATOM    538  HA3 GLY A  64      47.818  65.026 111.070  1.00  0.00           H  
ATOM    539  N   LEU A  65      50.350  66.530 111.520  1.00  0.00           N  
ATOM    540  CA  LEU A  65      51.770  66.680 111.890  1.00  0.00           C  
ATOM    541  CB  LEU A  65      52.740  66.880 110.730  1.00  0.00           C  
ATOM    542  CG  LEU A  65      52.920  65.890 109.570  1.00  0.00           C  
ATOM    543  CD1 LEU A  65      53.500  66.510 108.300  1.00  0.00           C  
ATOM    544  CD2 LEU A  65      53.770  64.740 110.100  1.00  0.00           C  
ATOM    545  C   LEU A  65      52.120  67.470 113.150  1.00  0.00           C  
ATOM    546  O   LEU A  65      52.930  67.000 113.950  1.00  0.00           O  
ATOM    547  H   LEU A  65      50.030  66.940 110.670  1.00  0.00           H  
ATOM    548  HA  LEU A  65      51.952  65.663 112.237  1.00  0.00           H  
ATOM    549  HB2 LEU A  65      52.454  67.825 110.268  1.00  0.00           H  
ATOM    550  HB3 LEU A  65      53.725  66.981 111.185  1.00  0.00           H  
ATOM    551  HG  LEU A  65      51.941  65.536 109.246  1.00  0.00           H  
ATOM    552 HD11 LEU A  65      54.495  66.903 108.509  1.00  0.00           H  
ATOM    553 HD12 LEU A  65      52.853  67.319 107.962  1.00  0.00           H  
ATOM    554 HD13 LEU A  65      53.566  65.749 107.522  1.00  0.00           H  
ATOM    555 HD21 LEU A  65      54.741  65.122 110.416  1.00  0.00           H  
ATOM    556 HD22 LEU A  65      53.910  63.999 109.313  1.00  0.00           H  
ATOM    557 HD23 LEU A  65      53.267  64.278 110.949  1.00  0.00           H  
ATOM    558  N   PRO A  66      51.570  68.670 113.300  1.00  0.00           N  
ATOM    559  CA  PRO A  66      51.770  69.320 114.600  1.00  0.00           C  
ATOM    560  CB  PRO A  66      51.080  70.680 114.480  1.00  0.00           C  
ATOM    561  CG  PRO A  66      51.420  71.000 113.020  1.00  0.00           C  
ATOM    562  CD  PRO A  66      51.360  69.670 112.250  1.00  0.00           C  
ATOM    563  C   PRO A  66      51.150  68.480 115.720  1.00  0.00           C  
ATOM    564  O   PRO A  66      51.850  68.120 116.660  1.00  0.00           O  
ATOM    565  HA  PRO A  66      52.826  69.429 114.848  1.00  0.00           H  
ATOM    566  HB2 PRO A  66      50.005  70.607 114.642  1.00  0.00           H  
ATOM    567  HB3 PRO A  66      51.502  71.413 115.167  1.00  0.00           H  
ATOM    568  HG2 PRO A  66      52.420  71.428 112.952  1.00  0.00           H  
ATOM    569  HG3 PRO A  66      50.695  71.704 112.611  1.00  0.00           H  
ATOM    570  HD2 PRO A  66      52.146  69.618 111.497  1.00  0.00           H  
ATOM    571  HD3 PRO A  66      50.389  69.538 111.772  1.00  0.00           H  
ATOM    572  N   LEU A  67      49.990  67.840 115.570  1.00  0.00           N  
ATOM    573  CA  LEU A  67      49.360  66.830 116.430  1.00  0.00           C  
ATOM    574  CB  LEU A  67      48.030  66.270 115.910  1.00  0.00           C  
ATOM    575  CG  LEU A  67      46.890  67.290 115.840  1.00  0.00           C  
ATOM    576  CD1 LEU A  67      45.630  66.650 115.260  1.00  0.00           C  
ATOM    577  CD2 LEU A  67      46.510  67.850 117.210  1.00  0.00           C  
ATOM    578  C   LEU A  67      50.340  65.750 116.890  1.00  0.00           C  
ATOM    579  O   LEU A  67      50.540  65.610 118.100  1.00  0.00           O  
ATOM    580  H   LEU A  67      49.480  68.000 114.720  1.00  0.00           H  
ATOM    581  HA  LEU A  67      49.069  67.380 117.325  1.00  0.00           H  
ATOM    582  HB2 LEU A  67      48.196  65.877 114.907  1.00  0.00           H  
ATOM    583  HB3 LEU A  67      47.721  65.460 116.571  1.00  0.00           H  
ATOM    584  HG  LEU A  67      47.260  68.097 115.208  1.00  0.00           H  
ATOM    585 HD11 LEU A  67      45.293  65.850 115.919  1.00  0.00           H  
ATOM    586 HD12 LEU A  67      45.851  66.240 114.275  1.00  0.00           H  
ATOM    587 HD13 LEU A  67      44.847  67.403 115.173  1.00  0.00           H  
ATOM    588 HD21 LEU A  67      46.140  67.043 117.843  1.00  0.00           H  
ATOM    589 HD22 LEU A  67      45.732  68.604 117.091  1.00  0.00           H  
ATOM    590 HD23 LEU A  67      47.387  68.302 117.674  1.00  0.00           H  
ATOM    591  N   MET A  68      51.070  65.280 115.890  1.00  0.00           N  
ATOM    592  CA  MET A  68      52.150  64.290 116.040  1.00  0.00           C  
ATOM    593  CB  MET A  68      52.780  63.940 114.690  1.00  0.00           C  
ATOM    594  CG  MET A  68      53.540  62.610 114.700  1.00  0.00           C  
ATOM    595  SD  MET A  68      55.230  62.610 115.400  1.00  0.00           S  
ATOM    596  CE  MET A  68      56.080  63.430 114.080  1.00  0.00           C  
ATOM    597  C   MET A  68      53.200  64.760 117.050  1.00  0.00           C  
ATOM    598  O   MET A  68      53.380  64.050 118.030  1.00  0.00           O  
ATOM    599  H   MET A  68      50.690  65.320 114.960  1.00  0.00           H  
ATOM    600  HA  MET A  68      51.706  63.376 116.435  1.00  0.00           H  
ATOM    601  HB2 MET A  68      53.476  64.734 114.417  1.00  0.00           H  
ATOM    602  HB3 MET A  68      51.987  63.879 113.944  1.00  0.00           H  
ATOM    603  HG2 MET A  68      53.614  62.268 113.668  1.00  0.00           H  
ATOM    604  HG3 MET A  68      52.948  61.899 115.276  1.00  0.00           H  
ATOM    605  HE1 MET A  68      57.137  63.522 114.330  1.00  0.00           H  
ATOM    606  HE2 MET A  68      55.653  64.422 113.934  1.00  0.00           H  
ATOM    607  HE3 MET A  68      55.973  62.850 113.163  1.00  0.00           H  
ATOM    608  N   MET A  69      53.620  66.020 116.920  1.00  0.00           N  
ATOM    609  CA  MET A  69      54.670  66.610 117.760  1.00  0.00           C  
ATOM    610  CB  MET A  69      55.370  67.650 116.890  1.00  0.00           C  
ATOM    611  CG  MET A  69      56.210  67.010 115.780  1.00  0.00           C  
ATOM    612  SD  MET A  69      57.600  66.010 116.410  1.00  0.00           S  
ATOM    613  CE  MET A  69      59.020  66.780 115.660  1.00  0.00           C  
ATOM    614  C   MET A  69      54.200  67.080 119.140  1.00  0.00           C  
ATOM    615  O   MET A  69      54.960  67.110 120.110  1.00  0.00           O  
ATOM    616  H   MET A  69      53.070  66.630 116.350  1.00  0.00           H  
ATOM    617  HA  MET A  69      55.394  65.856 118.070  1.00  0.00           H  
ATOM    618  HB2 MET A  69      56.024  68.252 117.521  1.00  0.00           H  
ATOM    619  HB3 MET A  69      54.615  68.290 116.433  1.00  0.00           H  
ATOM    620  HG2 MET A  69      56.612  67.803 115.150  1.00  0.00           H  
ATOM    621  HG3 MET A  69      55.563  66.366 115.184  1.00  0.00           H  
ATOM    622  HE1 MET A  69      59.924  66.256 115.971  1.00  0.00           H  
ATOM    623  HE2 MET A  69      59.077  67.822 115.975  1.00  0.00           H  
ATOM    624  HE3 MET A  69      58.928  66.733 114.575  1.00  0.00           H  
ATOM    625  N   LEU A  70      52.950  67.540 119.090  1.00  0.00           N  
ATOM    626  CA  LEU A  70      52.220  67.910 120.310  1.00  0.00           C  
ATOM    627  CB  LEU A  70      50.870  68.600 120.110  1.00  0.00           C  
ATOM    628  CG  LEU A  70      50.920  70.060 119.650  1.00  0.00           C  
ATOM    629  CD1 LEU A  70      49.570  70.610 119.190  1.00  0.00           C  
ATOM    630  CD2 LEU A  70      51.200  70.920 120.880  1.00  0.00           C  
ATOM    631  C   LEU A  70      51.990  66.750 121.290  1.00  0.00           C  
ATOM    632  O   LEU A  70      52.360  66.910 122.450  1.00  0.00           O  
ATOM    633  H   LEU A  70      52.670  67.970 118.230  1.00  0.00           H  
ATOM    634  HA  LEU A  70      52.918  68.634 120.731  1.00  0.00           H  
ATOM    635  HB2 LEU A  70      50.315  68.034 119.362  1.00  0.00           H  
ATOM    636  HB3 LEU A  70      50.336  68.568 121.060  1.00  0.00           H  
ATOM    637  HG  LEU A  70      51.653  70.090 118.844  1.00  0.00           H  
ATOM    638 HD11 LEU A  70      48.860  70.567 120.016  1.00  0.00           H  
ATOM    639 HD12 LEU A  70      49.198  70.011 118.359  1.00  0.00           H  
ATOM    640 HD13 LEU A  70      49.690  71.644 118.868  1.00  0.00           H  
ATOM    641 HD21 LEU A  70      50.393  70.795 121.602  1.00  0.00           H  
ATOM    642 HD22 LEU A  70      51.265  71.967 120.584  1.00  0.00           H  
ATOM    643 HD23 LEU A  70      52.143  70.611 121.332  1.00  0.00           H  
ATOM    644  N   VAL A  71      51.510  65.590 120.860  1.00  0.00           N  
ATOM    645  CA  VAL A  71      51.440  64.340 121.640  1.00  0.00           C  
ATOM    646  CB  VAL A  71      50.270  63.450 121.200  1.00  0.00           C  
ATOM    647  CG1 VAL A  71      48.990  64.230 121.500  1.00  0.00           C  
ATOM    648  CG2 VAL A  71      50.350  62.980 119.740  1.00  0.00           C  
ATOM    649  C   VAL A  71      52.710  63.600 122.040  1.00  0.00           C  
ATOM    650  O   VAL A  71      52.850  63.290 123.230  1.00  0.00           O  
ATOM    651  H   VAL A  71      51.050  65.710 119.980  1.00  0.00           H  
ATOM    652  HA  VAL A  71      51.227  64.733 122.634  1.00  0.00           H  
ATOM    653  HB  VAL A  71      50.297  62.514 121.758  1.00  0.00           H  
ATOM    654 HG11 VAL A  71      48.989  65.159 120.930  1.00  0.00           H  
ATOM    655 HG12 VAL A  71      48.944  64.457 122.565  1.00  0.00           H  
ATOM    656 HG13 VAL A  71      48.125  63.630 121.219  1.00  0.00           H  
ATOM    657 HG21 VAL A  71      50.330  63.846 119.078  1.00  0.00           H  
ATOM    658 HG22 VAL A  71      49.500  62.334 119.519  1.00  0.00           H  
ATOM    659 HG23 VAL A  71      51.276  62.426 119.587  1.00  0.00           H  
ATOM    660  N   PHE A  72      53.660  63.770 121.130  1.00  0.00           N  
ATOM    661  CA  PHE A  72      55.090  63.570 121.380  1.00  0.00           C  
ATOM    662  CB  PHE A  72      55.960  63.650 120.130  1.00  0.00           C  
ATOM    663  CG  PHE A  72      57.350  63.010 120.150  1.00  0.00           C  
ATOM    664  CD1 PHE A  72      57.360  61.620 120.120  1.00  0.00           C  
ATOM    665  CD2 PHE A  72      58.560  63.680 120.110  1.00  0.00           C  
ATOM    666  CE1 PHE A  72      58.570  60.940 120.100  1.00  0.00           C  
ATOM    667  CE2 PHE A  72      59.770  63.000 120.150  1.00  0.00           C  
ATOM    668  CZ  PHE A  72      59.790  61.610 120.170  1.00  0.00           C  
ATOM    669  C   PHE A  72      55.660  64.460 122.490  1.00  0.00           C  
ATOM    670  O   PHE A  72      56.280  63.940 123.420  1.00  0.00           O  
ATOM    671  H   PHE A  72      53.400  64.120 120.230  1.00  0.00           H  
ATOM    672  HA  PHE A  72      55.135  62.541 121.736  1.00  0.00           H  
ATOM    673  HB2 PHE A  72      55.402  63.177 119.322  1.00  0.00           H  
ATOM    674  HB3 PHE A  72      56.099  64.707 119.905  1.00  0.00           H  
ATOM    675  HD1 PHE A  72      56.390  61.120 120.100  1.00  0.00           H  
ATOM    676  HD2 PHE A  72      58.420  64.750 119.920  1.00  0.00           H  
ATOM    677  HE1 PHE A  72      58.480  59.860 120.030  1.00  0.00           H  
ATOM    678  HE2 PHE A  72      60.740  63.500 120.060  1.00  0.00           H  
ATOM    679  HZ  PHE A  72      60.670  61.010 119.980  1.00  0.00           H  
ATOM    680  N   GLY A  73      55.190  65.700 122.490  1.00  0.00           N  
ATOM    681  CA  GLY A  73      55.480  66.720 123.510  1.00  0.00           C  
ATOM    682  C   GLY A  73      54.700  66.520 124.820  1.00  0.00           C  
ATOM    683  O   GLY A  73      55.160  66.880 125.900  1.00  0.00           O  
ATOM    684  H   GLY A  73      54.720  66.050 121.680  1.00  0.00           H  
ATOM    685  HA2 GLY A  73      56.546  66.689 123.735  1.00  0.00           H  
ATOM    686  HA3 GLY A  73      55.224  67.698 123.102  1.00  0.00           H  
ATOM    687  N   GLU A  74      53.510  65.950 124.680  1.00  0.00           N  
ATOM    688  CA  GLU A  74      52.710  65.520 125.840  1.00  0.00           C  
ATOM    689  CB  GLU A  74      51.240  65.220 125.560  1.00  0.00           C  
ATOM    690  CG  GLU A  74      50.470  65.330 126.880  1.00  0.00           C  
ATOM    691  CD  GLU A  74      48.970  65.070 126.680  1.00  0.00           C  
ATOM    692  OE1 GLU A  74      48.590  63.880 126.760  1.00  0.00           O  
ATOM    693  OE2 GLU A  74      48.160  66.000 126.850  1.00  0.00           O1-
ATOM    694  C   GLU A  74      53.370  64.360 126.590  1.00  0.00           C  
ATOM    695  O   GLU A  74      53.520  64.440 127.810  1.00  0.00           O  
ATOM    696  H   GLU A  74      52.950  66.150 123.880  1.00  0.00           H  
ATOM    697  HA  GLU A  74      52.695  66.402 126.480  1.00  0.00           H  
ATOM    698  HB2 GLU A  74      50.847  65.940 124.842  1.00  0.00           H  
ATOM    699  HB3 GLU A  74      51.139  64.212 125.157  1.00  0.00           H  
ATOM    700  HG2 GLU A  74      50.605  66.333 127.286  1.00  0.00           H  
ATOM    701  HG3 GLU A  74      50.866  64.597 127.583  1.00  0.00           H  
ATOM    702  N   MET A  75      53.950  63.420 125.850  1.00  0.00           N  
ATOM    703  CA  MET A  75      54.810  62.330 126.330  1.00  0.00           C  
ATOM    704  CB  MET A  75      54.940  61.340 125.170  1.00  0.00           C  
ATOM    705  CG  MET A  75      55.840  60.180 125.600  1.00  0.00           C  
ATOM    706  SD  MET A  75      57.580  60.330 125.060  1.00  0.00           S  
ATOM    707  CE  MET A  75      57.460  60.250 123.290  1.00  0.00           C  
ATOM    708  C   MET A  75      56.130  62.890 126.840  1.00  0.00           C  
ATOM    709  O   MET A  75      56.350  62.670 128.030  1.00  0.00           O  
ATOM    710  H   MET A  75      53.690  63.230 124.900  1.00  0.00           H  
ATOM    711  HA  MET A  75      54.391  61.801 127.186  1.00  0.00           H  
ATOM    712  HB2 MET A  75      55.379  61.843 124.309  1.00  0.00           H  
ATOM    713  HB3 MET A  75      53.954  60.958 124.904  1.00  0.00           H  
ATOM    714  HG2 MET A  75      55.432  59.260 125.182  1.00  0.00           H  
ATOM    715  HG3 MET A  75      55.825  60.123 126.688  1.00  0.00           H  
ATOM    716  HE1 MET A  75      58.456  60.331 122.854  1.00  0.00           H  
ATOM    717  HE2 MET A  75      56.838  61.070 122.931  1.00  0.00           H  
ATOM    718  HE3 MET A  75      57.012  59.300 122.999  1.00  0.00           H  
ATOM    719  N   THR A  76      56.910  63.650 126.080  1.00  0.00           N  
ATOM    720  CA  THR A  76      58.230  64.020 126.600  1.00  0.00           C  
ATOM    721  CB  THR A  76      59.120  64.760 125.590  1.00  0.00           C  
ATOM    722  OG1 THR A  76      58.530  65.960 125.090  1.00  0.00           O  
ATOM    723  CG2 THR A  76      59.610  63.720 124.580  1.00  0.00           C  
ATOM    724  C   THR A  76      58.200  64.820 127.900  1.00  0.00           C  
ATOM    725  O   THR A  76      58.900  64.340 128.780  1.00  0.00           O  
ATOM    726  H   THR A  76      56.690  63.940 125.140  1.00  0.00           H  
ATOM    727  HA  THR A  76      58.671  63.045 126.808  1.00  0.00           H  
ATOM    728  HB  THR A  76      60.009  65.184 126.056  1.00  0.00           H  
ATOM    729 HG21 THR A  76      58.753  63.264 124.084  1.00  0.00           H  
ATOM    730 HG22 THR A  76      60.181  62.950 125.099  1.00  0.00           H  
ATOM    731 HG23 THR A  76      60.244  64.205 123.838  1.00  0.00           H  
ATOM    732  HG1 THR A  76      58.570  65.910 124.090  1.00  0.00           H  
ATOM    733  N   ASP A  77      57.090  65.520 128.110  1.00  0.00           N  
ATOM    734  CA  ASP A  77      56.680  66.330 129.270  1.00  0.00           C  
ATOM    735  CB  ASP A  77      55.300  66.900 128.930  1.00  0.00           C  
ATOM    736  CG  ASP A  77      54.800  67.870 130.000  1.00  0.00           C  
ATOM    737  OD1 ASP A  77      54.120  67.330 130.910  1.00  0.00           O  
ATOM    738  OD2 ASP A  77      55.090  69.070 129.860  1.00  0.00           O1-
ATOM    739  C   ASP A  77      56.620  65.430 130.500  1.00  0.00           C  
ATOM    740  O   ASP A  77      57.470  65.490 131.390  1.00  0.00           O  
ATOM    741  H   ASP A  77      56.610  65.850 127.290  1.00  0.00           H  
ATOM    742  HA  ASP A  77      57.378  67.139 129.484  1.00  0.00           H  
ATOM    743  HB2 ASP A  77      54.591  66.077 128.843  1.00  0.00           H  
ATOM    744  HB3 ASP A  77      55.362  67.428 127.978  1.00  0.00           H  
ATOM    745  N   ILE A  78      55.840  64.350 130.440  1.00  0.00           N  
ATOM    746  CA  ILE A  78      55.680  63.400 131.550  1.00  0.00           C  
ATOM    747  CB  ILE A  78      54.310  62.710 131.570  1.00  0.00           C  
ATOM    748  CG1 ILE A  78      54.100  61.860 130.320  1.00  0.00           C  
ATOM    749  CG2 ILE A  78      53.140  63.630 131.900  1.00  0.00           C  
ATOM    750  CD1 ILE A  78      52.920  60.910 130.520  1.00  0.00           C  
ATOM    751  C   ILE A  78      56.870  62.460 131.760  1.00  0.00           C  
ATOM    752  O   ILE A  78      57.080  61.990 132.880  1.00  0.00           O  
ATOM    753  H   ILE A  78      55.470  64.120 129.540  1.00  0.00           H  
ATOM    754  HA  ILE A  78      55.690  64.019 132.447  1.00  0.00           H  
ATOM    755  HB  ILE A  78      54.327  62.026 132.419  1.00  0.00           H  
ATOM    756 HG12 ILE A  78      53.897  62.513 129.471  1.00  0.00           H  
ATOM    757 HG13 ILE A  78      55.001  61.279 130.124  1.00  0.00           H  
ATOM    758 HG21 ILE A  78      53.025  64.370 131.108  1.00  0.00           H  
ATOM    759 HG22 ILE A  78      53.332  64.137 132.845  1.00  0.00           H  
ATOM    760 HG23 ILE A  78      52.227  63.041 131.983  1.00  0.00           H  
ATOM    761 HD11 ILE A  78      52.017  61.488 130.716  1.00  0.00           H  
ATOM    762 HD12 ILE A  78      53.122  60.253 131.366  1.00  0.00           H  
ATOM    763 HD13 ILE A  78      52.780  60.311 129.620  1.00  0.00           H  
ATOM    764  N   PHE A  79      57.730  62.320 130.760  1.00  0.00           N  
ATOM    765  CA  PHE A  79      58.930  61.470 130.850  1.00  0.00           C  
ATOM    766  CB  PHE A  79      59.380  61.110 129.440  1.00  0.00           C  
ATOM    767  CG  PHE A  79      60.040  59.740 129.500  1.00  0.00           C  
ATOM    768  CD1 PHE A  79      59.260  58.620 129.180  1.00  0.00           C  
ATOM    769  CD2 PHE A  79      61.370  59.530 129.820  1.00  0.00           C  
ATOM    770  CE1 PHE A  79      59.720  57.320 129.330  1.00  0.00           C  
ATOM    771  CE2 PHE A  79      61.880  58.240 129.940  1.00  0.00           C  
ATOM    772  CZ  PHE A  79      61.030  57.160 129.750  1.00  0.00           C  
ATOM    773  C   PHE A  79      60.110  62.240 131.450  1.00  0.00           C  
ATOM    774  O   PHE A  79      61.000  61.690 132.090  1.00  0.00           O  
ATOM    775  H   PHE A  79      57.380  62.510 129.850  1.00  0.00           H  
ATOM    776  HA  PHE A  79      58.672  60.605 131.460  1.00  0.00           H  
ATOM    777  HB2 PHE A  79      58.519  61.078 128.772  1.00  0.00           H  
ATOM    778  HB3 PHE A  79      60.093  61.850 129.078  1.00  0.00           H  
ATOM    779  HD1 PHE A  79      58.260  58.780 128.780  1.00  0.00           H  
ATOM    780  HD2 PHE A  79      62.110  60.330 129.680  1.00  0.00           H  
ATOM    781  HE1 PHE A  79      59.020  56.510 129.090  1.00  0.00           H  
ATOM    782  HE2 PHE A  79      62.950  58.020 129.900  1.00  0.00           H  
ATOM    783  HZ  PHE A  79      61.440  56.160 129.890  1.00  0.00           H  
ATOM    784  N   ALA A  80      60.120  63.540 131.210  1.00  0.00           N  
ATOM    785  CA  ALA A  80      60.930  64.570 131.880  1.00  0.00           C  
ATOM    786  CB  ALA A  80      61.080  65.830 131.030  1.00  0.00           C  
ATOM    787  C   ALA A  80      60.570  64.860 133.340  1.00  0.00           C  
ATOM    788  O   ALA A  80      61.260  64.280 134.180  1.00  0.00           O  
ATOM    789  H   ALA A  80      59.500  64.020 130.590  1.00  0.00           H  
ATOM    790  HA  ALA A  80      61.918  64.118 131.964  1.00  0.00           H  
ATOM    791  HB1 ALA A  80      60.109  66.313 130.922  1.00  0.00           H  
ATOM    792  HB2 ALA A  80      61.463  65.561 130.046  1.00  0.00           H  
ATOM    793  HB3 ALA A  80      61.775  66.515 131.515  1.00  0.00           H  
ATOM    794  N   ASN A  81      59.390  65.440 133.530  1.00  0.00           N  
ATOM    795  CA  ASN A  81      58.940  65.920 134.840  1.00  0.00           C  
ATOM    796  CB  ASN A  81      57.620  66.680 134.960  1.00  0.00           C  
ATOM    797  CG  ASN A  81      56.380  66.290 134.160  1.00  0.00           C  
ATOM    798  OD1 ASN A  81      55.710  65.280 134.370  1.00  0.00           O  
ATOM    799  ND2 ASN A  81      55.940  67.350 133.480  1.00  0.00           N  
ATOM    800  C   ASN A  81      58.910  64.700 135.770  1.00  0.00           C  
ATOM    801  O   ASN A  81      59.780  64.530 136.620  1.00  0.00           O  
ATOM    802  H   ASN A  81      58.790  65.580 132.740  1.00  0.00           H  
ATOM    803  HA  ASN A  81      59.658  66.698 135.100  1.00  0.00           H  
ATOM    804  HB2 ASN A  81      57.840  67.714 134.695  1.00  0.00           H  
ATOM    805  HB3 ASN A  81      57.333  66.627 136.010  1.00  0.00           H  
ATOM    806 HD21 ASN A  81      56.400  68.220 133.650  1.00  0.00           H  
ATOM    807 HD22 ASN A  81      55.240  67.190 132.790  1.00  0.00           H  
ATOM    808  N   ALA A  82      57.840  63.910 135.710  1.00  0.00           N  
ATOM    809  CA  ALA A  82      57.590  62.790 136.630  1.00  0.00           C  
ATOM    810  CB  ALA A  82      56.130  62.440 136.370  1.00  0.00           C  
ATOM    811  C   ALA A  82      58.570  61.620 136.510  1.00  0.00           C  
ATOM    812  O   ALA A  82      58.990  61.040 137.500  1.00  0.00           O  
ATOM    813  H   ALA A  82      57.080  64.100 135.090  1.00  0.00           H  
ATOM    814  HA  ALA A  82      57.766  63.066 137.670  1.00  0.00           H  
ATOM    815  HB1 ALA A  82      56.002  62.171 135.321  1.00  0.00           H  
ATOM    816  HB2 ALA A  82      55.503  63.300 136.604  1.00  0.00           H  
ATOM    817  HB3 ALA A  82      55.841  61.598 136.999  1.00  0.00           H  
ATOM    818  N   GLY A  83      58.930  61.230 135.280  1.00  0.00           N  
ATOM    819  CA  GLY A  83      59.980  60.230 135.060  1.00  0.00           C  
ATOM    820  C   GLY A  83      61.380  60.630 135.540  1.00  0.00           C  
ATOM    821  O   GLY A  83      61.910  60.050 136.490  1.00  0.00           O  
ATOM    822  H   GLY A  83      58.540  61.670 134.480  1.00  0.00           H  
ATOM    823  HA2 GLY A  83      59.692  59.319 135.585  1.00  0.00           H  
ATOM    824  HA3 GLY A  83      60.036  60.031 133.990  1.00  0.00           H  
ATOM    825  N   ASN A  84      61.920  61.590 134.800  1.00  0.00           N  
ATOM    826  CA  ASN A  84      63.320  61.990 135.000  1.00  0.00           C  
ATOM    827  CB  ASN A  84      63.990  62.580 133.750  1.00  0.00           C  
ATOM    828  CG  ASN A  84      64.400  61.590 132.670  1.00  0.00           C  
ATOM    829  OD1 ASN A  84      65.600  61.460 132.410  1.00  0.00           O  
ATOM    830  ND2 ASN A  84      63.530  60.840 132.000  1.00  0.00           N  
ATOM    831  C   ASN A  84      63.580  62.750 136.300  1.00  0.00           C  
ATOM    832  O   ASN A  84      63.970  62.110 137.280  1.00  0.00           O  
ATOM    833  H   ASN A  84      61.370  62.160 134.190  1.00  0.00           H  
ATOM    834  HA  ASN A  84      63.853  61.052 135.153  1.00  0.00           H  
ATOM    835  HB2 ASN A  84      64.887  63.108 134.073  1.00  0.00           H  
ATOM    836  HB3 ASN A  84      63.292  63.288 133.303  1.00  0.00           H  
ATOM    837 HD21 ASN A  84      63.930  60.160 131.390  1.00  0.00           H  
ATOM    838 HD22 ASN A  84      62.560  61.060 132.010  1.00  0.00           H  
ATOM    839  N   LEU A  85      63.100  63.980 136.430  1.00  0.00           N  
ATOM    840  CA  LEU A  85      63.290  65.010 137.460  1.00  0.00           C  
ATOM    841  CB  LEU A  85      62.740  66.320 136.900  1.00  0.00           C  
ATOM    842  CG  LEU A  85      63.540  66.860 135.710  1.00  0.00           C  
ATOM    843  CD1 LEU A  85      62.890  68.080 135.070  1.00  0.00           C  
ATOM    844  CD2 LEU A  85      64.960  67.190 136.170  1.00  0.00           C  
ATOM    845  C   LEU A  85      62.690  64.540 138.790  1.00  0.00           C  
ATOM    846  O   LEU A  85      63.290  64.800 139.830  1.00  0.00           O  
ATOM    847  H   LEU A  85      62.580  64.340 135.650  1.00  0.00           H  
ATOM    848  HA  LEU A  85      64.339  65.189 137.698  1.00  0.00           H  
ATOM    849  HB2 LEU A  85      61.712  66.153 136.577  1.00  0.00           H  
ATOM    850  HB3 LEU A  85      62.755  67.067 137.693  1.00  0.00           H  
ATOM    851  HG  LEU A  85      63.563  66.085 134.943  1.00  0.00           H  
ATOM    852 HD11 LEU A  85      62.841  68.890 135.798  1.00  0.00           H  
ATOM    853 HD12 LEU A  85      61.882  67.825 134.742  1.00  0.00           H  
ATOM    854 HD13 LEU A  85      63.481  68.398 134.211  1.00  0.00           H  
ATOM    855 HD21 LEU A  85      64.923  67.965 136.936  1.00  0.00           H  
ATOM    856 HD22 LEU A  85      65.544  67.546 135.321  1.00  0.00           H  
ATOM    857 HD23 LEU A  85      65.426  66.295 136.582  1.00  0.00           H  
ATOM    858  N   GLU A  86      61.630  63.730 138.850  1.00  0.00           N  
ATOM    859  CA  GLU A  86      61.110  63.120 140.080  1.00  0.00           C  
ATOM    860  CB  GLU A  86      59.590  62.980 140.180  1.00  0.00           C  
ATOM    861  CG  GLU A  86      58.870  64.330 140.170  1.00  0.00           C  
ATOM    862  CD  GLU A  86      59.040  65.140 141.460  1.00  0.00           C  
ATOM    863  OE1 GLU A  86      59.070  66.380 141.370  1.00  0.00           O  
ATOM    864  OE2 GLU A  86      59.030  64.530 142.550  1.00  0.00           O1-
ATOM    865  C   GLU A  86      61.750  61.790 140.470  1.00  0.00           C  
ATOM    866  O   GLU A  86      62.540  61.750 141.410  1.00  0.00           O  
ATOM    867  H   GLU A  86      61.030  63.590 138.060  1.00  0.00           H  
ATOM    868  HA  GLU A  86      61.416  63.880 140.798  1.00  0.00           H  
ATOM    869  HB2 GLU A  86      59.238  62.391 139.333  1.00  0.00           H  
ATOM    870  HB3 GLU A  86      59.348  62.463 141.108  1.00  0.00           H  
ATOM    871  HG2 GLU A  86      57.806  64.149 140.017  1.00  0.00           H  
ATOM    872  HG3 GLU A  86      59.261  64.920 139.341  1.00  0.00           H  
ATOM    873  N   ASP A  87      61.350  60.800 139.680  1.00  0.00           N  
ATOM    874  CA  ASP A  87      61.810  59.430 139.930  1.00  0.00           C  
ATOM    875  CB  ASP A  87      60.940  58.360 139.260  1.00  0.00           C  
ATOM    876  CG  ASP A  87      60.810  56.950 139.840  1.00  0.00           C  
ATOM    877  OD1 ASP A  87      61.810  56.230 140.060  1.00  0.00           O  
ATOM    878  OD2 ASP A  87      59.640  56.540 140.000  1.00  0.00           O1-
ATOM    879  C   ASP A  87      63.280  59.080 139.700  1.00  0.00           C  
ATOM    880  O   ASP A  87      64.030  59.010 140.670  1.00  0.00           O  
ATOM    881  H   ASP A  87      60.770  60.870 138.860  1.00  0.00           H  
ATOM    882  HA  ASP A  87      61.695  59.420 141.014  1.00  0.00           H  
ATOM    883  HB2 ASP A  87      61.326  58.241 138.248  1.00  0.00           H  
ATOM    884  HB3 ASP A  87      59.930  58.768 139.218  1.00  0.00           H  
ATOM    885  N   LEU A  88      63.760  59.220 138.470  1.00  0.00           N  
ATOM    886  CA  LEU A  88      65.130  58.760 138.180  1.00  0.00           C  
ATOM    887  CB  LEU A  88      65.220  58.640 136.660  1.00  0.00           C  
ATOM    888  CG  LEU A  88      66.540  58.070 136.140  1.00  0.00           C  
ATOM    889  CD1 LEU A  88      66.550  56.540 136.280  1.00  0.00           C  
ATOM    890  CD2 LEU A  88      66.800  58.490 134.700  1.00  0.00           C  
ATOM    891  C   LEU A  88      66.220  59.620 138.810  1.00  0.00           C  
ATOM    892  O   LEU A  88      67.160  59.050 139.360  1.00  0.00           O  
ATOM    893  H   LEU A  88      63.370  59.850 137.800  1.00  0.00           H  
ATOM    894  HA  LEU A  88      65.319  57.793 138.647  1.00  0.00           H  
ATOM    895  HB2 LEU A  88      64.413  57.989 136.323  1.00  0.00           H  
ATOM    896  HB3 LEU A  88      65.088  59.634 136.233  1.00  0.00           H  
ATOM    897  HG  LEU A  88      67.348  58.479 136.746  1.00  0.00           H  
ATOM    898 HD11 LEU A  88      65.746  56.115 135.679  1.00  0.00           H  
ATOM    899 HD12 LEU A  88      66.403  56.270 137.326  1.00  0.00           H  
ATOM    900 HD13 LEU A  88      67.507  56.150 135.935  1.00  0.00           H  
ATOM    901 HD21 LEU A  88      66.010  58.099 134.059  1.00  0.00           H  
ATOM    902 HD22 LEU A  88      67.762  58.094 134.374  1.00  0.00           H  
ATOM    903 HD23 LEU A  88      66.814  59.578 134.636  1.00  0.00           H  
ATOM    904  N   MET A  89      66.010  60.930 138.910  1.00  0.00           N  
ATOM    905  CA  MET A  89      66.890  61.800 139.700  1.00  0.00           C  
ATOM    906  CB  MET A  89      66.930  63.190 139.060  1.00  0.00           C  
ATOM    907  CG  MET A  89      67.600  63.270 137.690  1.00  0.00           C  
ATOM    908  SD  MET A  89      67.620  65.010 137.110  1.00  0.00           S  
ATOM    909  CE  MET A  89      68.630  65.710 138.390  1.00  0.00           C  
ATOM    910  C   MET A  89      66.520  62.020 141.170  1.00  0.00           C  
ATOM    911  O   MET A  89      66.810  63.060 141.770  1.00  0.00           O  
ATOM    912  H   MET A  89      65.380  61.350 138.260  1.00  0.00           H  
ATOM    913  HA  MET A  89      67.840  61.265 139.696  1.00  0.00           H  
ATOM    914  HB2 MET A  89      67.469  63.854 139.736  1.00  0.00           H  
ATOM    915  HB3 MET A  89      65.903  63.538 138.951  1.00  0.00           H  
ATOM    916  HG2 MET A  89      67.045  62.658 136.979  1.00  0.00           H  
ATOM    917  HG3 MET A  89      68.623  62.902 137.765  1.00  0.00           H  
ATOM    918  HE1 MET A  89      68.758  66.777 138.209  1.00  0.00           H  
ATOM    919  HE2 MET A  89      69.605  65.222 138.391  1.00  0.00           H  
ATOM    920  HE3 MET A  89      68.148  65.561 139.356  1.00  0.00           H  
ATOM    921  N   SER A  90      65.800  61.060 141.740  1.00  0.00           N  
ATOM    922  CA  SER A  90      65.700  60.810 143.180  1.00  0.00           C  
ATOM    923  CB  SER A  90      66.990  60.160 143.670  1.00  0.00           C  
ATOM    924  OG  SER A  90      67.170  58.780 143.360  1.00  0.00           O  
ATOM    925  C   SER A  90      65.140  61.980 144.000  1.00  0.00           C  
ATOM    926  O   SER A  90      65.770  62.340 144.990  1.00  0.00           O  
ATOM    927  H   SER A  90      65.310  60.370 141.200  1.00  0.00           H  
ATOM    928  HA  SER A  90      64.911  60.081 143.363  1.00  0.00           H  
ATOM    929  HB2 SER A  90      67.019  60.261 144.755  1.00  0.00           H  
ATOM    930  HB3 SER A  90      67.823  60.708 143.231  1.00  0.00           H  
ATOM    931  HG  SER A  90      67.210  58.160 144.140  1.00  0.00           H  
ATOM    932  N   ASN A  91      64.280  62.790 143.390  1.00  0.00           N  
ATOM    933  CA  ASN A  91      63.510  63.790 144.150  1.00  0.00           C  
ATOM    934  CB  ASN A  91      62.500  64.640 143.380  1.00  0.00           C  
ATOM    935  CG  ASN A  91      62.020  65.730 144.350  1.00  0.00           C  
ATOM    936  OD1 ASN A  91      62.690  66.210 145.260  1.00  0.00           O  
ATOM    937  ND2 ASN A  91      60.730  66.030 144.270  1.00  0.00           N  
ATOM    938  C   ASN A  91      62.780  63.060 145.280  1.00  0.00           C  
ATOM    939  O   ASN A  91      62.780  63.540 146.420  1.00  0.00           O  
ATOM    940  H   ASN A  91      63.930  62.620 142.470  1.00  0.00           H  
ATOM    941  HA  ASN A  91      64.252  64.513 144.489  1.00  0.00           H  
ATOM    942  HB2 ASN A  91      61.659  64.026 143.057  1.00  0.00           H  
ATOM    943  HB3 ASN A  91      62.975  65.093 142.509  1.00  0.00           H  
ATOM    944 HD21 ASN A  91      60.350  66.710 144.900  1.00  0.00           H  
ATOM    945 HD22 ASN A  91      60.170  65.570 143.580  1.00  0.00           H  
ATOM    946  N   ILE A  92      61.940  62.120 144.870  1.00  0.00           N  
ATOM    947  CA  ILE A  92      61.020  61.360 145.740  1.00  0.00           C  
ATOM    948  CB  ILE A  92      59.580  61.520 145.240  1.00  0.00           C  
ATOM    949  CG1 ILE A  92      59.270  61.050 143.810  1.00  0.00           C  
ATOM    950  CG2 ILE A  92      59.130  62.960 145.480  1.00  0.00           C  
ATOM    951  CD1 ILE A  92      59.430  59.540 143.640  1.00  0.00           C  
ATOM    952  C   ILE A  92      61.440  59.940 146.120  1.00  0.00           C  
ATOM    953  O   ILE A  92      62.180  59.260 145.420  1.00  0.00           O  
ATOM    954  H   ILE A  92      61.900  61.890 143.900  1.00  0.00           H  
ATOM    955  HA  ILE A  92      61.082  61.819 146.727  1.00  0.00           H  
ATOM    956  HB  ILE A  92      58.994  60.816 145.831  1.00  0.00           H  
ATOM    957 HG12 ILE A  92      58.242  61.322 143.568  1.00  0.00           H  
ATOM    958 HG13 ILE A  92      59.950  61.553 143.122  1.00  0.00           H  
ATOM    959 HG21 ILE A  92      59.735  63.635 144.875  1.00  0.00           H  
ATOM    960 HG22 ILE A  92      59.253  63.208 146.534  1.00  0.00           H  
ATOM    961 HG23 ILE A  92      58.081  63.064 145.202  1.00  0.00           H  
ATOM    962 HD11 ILE A  92      58.755  59.024 144.323  1.00  0.00           H  
ATOM    963 HD12 ILE A  92      60.459  59.256 143.863  1.00  0.00           H  
ATOM    964 HD13 ILE A  92      59.191  59.263 142.613  1.00  0.00           H  
ATOM    965  N   THR A  93      61.100  59.640 147.370  1.00  0.00           N  
ATOM    966  CA  THR A  93      61.740  58.480 148.020  1.00  0.00           C  
ATOM    967  CB  THR A  93      61.560  58.490 149.540  1.00  0.00           C  
ATOM    968  OG1 THR A  93      60.160  58.540 149.820  1.00  0.00           O  
ATOM    969  CG2 THR A  93      62.270  59.670 150.220  1.00  0.00           C  
ATOM    970  C   THR A  93      61.330  57.120 147.460  1.00  0.00           C  
ATOM    971  O   THR A  93      62.210  56.350 147.070  1.00  0.00           O  
ATOM    972  H   THR A  93      60.550  60.250 147.950  1.00  0.00           H  
ATOM    973  HA  THR A  93      62.796  58.606 147.781  1.00  0.00           H  
ATOM    974  HB  THR A  93      62.015  57.585 149.943  1.00  0.00           H  
ATOM    975 HG21 THR A  93      61.852  60.607 149.852  1.00  0.00           H  
ATOM    976 HG22 THR A  93      63.335  59.633 149.992  1.00  0.00           H  
ATOM    977 HG23 THR A  93      62.127  59.607 151.299  1.00  0.00           H  
ATOM    978  HG1 THR A  93      60.100  58.720 150.800  1.00  0.00           H  
ATOM    979  N   ASN A  94      60.060  56.830 147.200  1.00  0.00           N  
ATOM    980  CA  ASN A  94      59.660  55.480 146.760  1.00  0.00           C  
ATOM    981  CB  ASN A  94      58.220  55.180 147.180  1.00  0.00           C  
ATOM    982  CG  ASN A  94      58.030  55.240 148.690  1.00  0.00           C  
ATOM    983  OD1 ASN A  94      58.540  54.480 149.520  1.00  0.00           O  
ATOM    984  ND2 ASN A  94      57.240  56.250 149.050  1.00  0.00           N  
ATOM    985  C   ASN A  94      59.740  55.280 145.240  1.00  0.00           C  
ATOM    986  O   ASN A  94      58.780  55.210 144.480  1.00  0.00           O  
ATOM    987  H   ASN A  94      59.280  57.400 147.450  1.00  0.00           H  
ATOM    988  HA  ASN A  94      60.369  54.805 147.239  1.00  0.00           H  
ATOM    989  HB2 ASN A  94      57.955  54.181 146.834  1.00  0.00           H  
ATOM    990  HB3 ASN A  94      57.560  55.912 146.715  1.00  0.00           H  
ATOM    991 HD21 ASN A  94      56.880  56.890 148.370  1.00  0.00           H  
ATOM    992 HD22 ASN A  94      56.880  56.270 149.990  1.00  0.00           H  
ATOM    993  N   ARG A  95      61.000  55.220 144.810  1.00  0.00           N  
ATOM    994  CA  ARG A  95      61.380  55.060 143.400  1.00  0.00           C  
ATOM    995  CB  ARG A  95      62.890  55.140 143.190  1.00  0.00           C  
ATOM    996  CG  ARG A  95      63.300  56.620 143.210  1.00  0.00           C  
ATOM    997  CD  ARG A  95      64.750  56.810 142.750  1.00  0.00           C  
ATOM    998  NE  ARG A  95      65.020  56.240 141.420  1.00  0.00           N  
ATOM    999  CZ  ARG A  95      66.240  56.120 140.880  1.00  0.00           C  
ATOM   1000  NH1 ARG A  95      66.390  55.620 139.650  1.00  0.00           N  
ATOM   1001  NH2 ARG A  95      67.280  56.820 141.360  1.00  0.00           N1+
ATOM   1002  C   ARG A  95      60.920  53.750 142.740  1.00  0.00           C  
ATOM   1003  O   ARG A  95      60.830  52.670 143.310  1.00  0.00           O  
ATOM   1004  H   ARG A  95      61.760  55.460 145.420  1.00  0.00           H  
ATOM   1005  HA  ARG A  95      60.860  55.893 142.926  1.00  0.00           H  
ATOM   1006  HB2 ARG A  95      63.402  54.604 143.989  1.00  0.00           H  
ATOM   1007  HB3 ARG A  95      63.153  54.697 142.229  1.00  0.00           H  
ATOM   1008  HG2 ARG A  95      63.198  57.002 144.226  1.00  0.00           H  
ATOM   1009  HG3 ARG A  95      62.642  57.178 142.545  1.00  0.00           H  
ATOM   1010  HD2 ARG A  95      65.408  56.328 143.473  1.00  0.00           H  
ATOM   1011  HD3 ARG A  95      64.966  57.878 142.719  1.00  0.00           H  
ATOM   1012  HE  ARG A  95      64.230  56.170 140.810  1.00  0.00           H  
ATOM   1013 HH11 ARG A  95      67.360  55.600 139.410  1.00  0.00           H  
ATOM   1014 HH12 ARG A  95      65.720  55.170 139.070  1.00  0.00           H  
ATOM   1015 HH21 ARG A  95      68.150  56.670 140.890  1.00  0.00           H  
ATOM   1016 HH22 ARG A  95      67.220  57.450 142.130  1.00  0.00           H  
ATOM   1017  N   SER A  96      60.770  53.920 141.430  1.00  0.00           N  
ATOM   1018  CA  SER A  96      60.270  52.810 140.610  1.00  0.00           C  
ATOM   1019  CB  SER A  96      60.040  53.130 139.130  1.00  0.00           C  
ATOM   1020  OG  SER A  96      59.250  54.300 138.910  1.00  0.00           O  
ATOM   1021  C   SER A  96      61.080  51.510 140.490  1.00  0.00           C  
ATOM   1022  O   SER A  96      60.970  50.680 139.590  1.00  0.00           O  
ATOM   1023  H   SER A  96      61.080  54.770 141.000  1.00  0.00           H  
ATOM   1024  HA  SER A  96      59.376  52.662 141.215  1.00  0.00           H  
ATOM   1025  HB2 SER A  96      59.534  52.282 138.669  1.00  0.00           H  
ATOM   1026  HB3 SER A  96      61.010  53.276 138.655  1.00  0.00           H  
ATOM   1027  HG  SER A  96      59.630  55.070 139.430  1.00  0.00           H  
ATOM   1028  N   ASP A  97      62.040  51.390 141.400  1.00  0.00           N  
ATOM   1029  CA  ASP A  97      62.910  50.210 141.510  1.00  0.00           C  
ATOM   1030  CB  ASP A  97      64.370  50.460 141.130  1.00  0.00           C  
ATOM   1031  CG  ASP A  97      64.980  51.700 141.790  1.00  0.00           C  
ATOM   1032  OD1 ASP A  97      64.560  52.150 142.880  1.00  0.00           O  
ATOM   1033  OD2 ASP A  97      65.970  52.220 141.230  1.00  0.00           O1-
ATOM   1034  C   ASP A  97      62.600  49.520 142.840  1.00  0.00           C  
ATOM   1035  O   ASP A  97      62.460  48.300 142.780  1.00  0.00           O  
ATOM   1036  H   ASP A  97      62.280  52.150 142.000  1.00  0.00           H  
ATOM   1037  HA  ASP A  97      62.682  49.478 140.735  1.00  0.00           H  
ATOM   1038  HB2 ASP A  97      64.427  50.584 140.049  1.00  0.00           H  
ATOM   1039  HB3 ASP A  97      64.956  49.590 141.427  1.00  0.00           H  
ATOM   1040  N   ILE A  98      62.730  50.230 143.960  1.00  0.00           N  
ATOM   1041  CA  ILE A  98      62.160  49.820 145.260  1.00  0.00           C  
ATOM   1042  CB  ILE A  98      62.710  50.680 146.400  1.00  0.00           C  
ATOM   1043  CG1 ILE A  98      62.810  52.200 146.230  1.00  0.00           C  
ATOM   1044  CG2 ILE A  98      64.090  50.080 146.670  1.00  0.00           C  
ATOM   1045  CD1 ILE A  98      63.730  52.960 147.180  1.00  0.00           C  
ATOM   1046  C   ILE A  98      60.660  49.540 145.280  1.00  0.00           C  
ATOM   1047  O   ILE A  98      60.210  48.880 146.220  1.00  0.00           O  
ATOM   1048  H   ILE A  98      63.330  51.020 144.020  1.00  0.00           H  
ATOM   1049  HA  ILE A  98      62.526  48.810 145.447  1.00  0.00           H  
ATOM   1050  HB  ILE A  98      61.983  50.636 147.211  1.00  0.00           H  
ATOM   1051 HG12 ILE A  98      63.159  52.392 145.215  1.00  0.00           H  
ATOM   1052 HG13 ILE A  98      61.807  52.608 146.352  1.00  0.00           H  
ATOM   1053 HG21 ILE A  98      64.714  50.190 145.783  1.00  0.00           H  
ATOM   1054 HG22 ILE A  98      63.985  49.022 146.912  1.00  0.00           H  
ATOM   1055 HG23 ILE A  98      64.555  50.600 147.508  1.00  0.00           H  
ATOM   1056 HD11 ILE A  98      64.746  52.578 147.085  1.00  0.00           H  
ATOM   1057 HD12 ILE A  98      63.385  52.825 148.205  1.00  0.00           H  
ATOM   1058 HD13 ILE A  98      63.716  54.021 146.929  1.00  0.00           H  
ATOM   1059  N   ASN A  99      59.850  50.450 144.730  1.00  0.00           N  
ATOM   1060  CA  ASN A  99      58.380  50.440 144.710  1.00  0.00           C  
ATOM   1061  CB  ASN A  99      58.050  51.900 144.370  1.00  0.00           C  
ATOM   1062  CG  ASN A  99      56.580  52.300 144.490  1.00  0.00           C  
ATOM   1063  OD1 ASN A  99      55.650  51.520 144.240  1.00  0.00           O  
ATOM   1064  ND2 ASN A  99      56.330  53.570 144.790  1.00  0.00           N  
ATOM   1065  C   ASN A  99      57.910  49.470 143.630  1.00  0.00           C  
ATOM   1066  O   ASN A  99      58.540  49.280 142.590  1.00  0.00           O  
ATOM   1067  H   ASN A  99      60.200  51.260 144.270  1.00  0.00           H  
ATOM   1068  HA  ASN A  99      57.899  50.115 145.633  1.00  0.00           H  
ATOM   1069  HB2 ASN A  99      58.362  52.082 143.342  1.00  0.00           H  
ATOM   1070  HB3 ASN A  99      58.625  52.537 145.042  1.00  0.00           H  
ATOM   1071 HD21 ASN A  99      57.150  54.120 144.940  1.00  0.00           H  
ATOM   1072 HD22 ASN A  99      55.370  53.840 144.810  1.00  0.00           H  
ATOM   1073  N   ASP A 100      56.680  49.020 143.830  1.00  0.00           N  
ATOM   1074  CA  ASP A 100      55.960  48.220 142.830  1.00  0.00           C  
ATOM   1075  CB  ASP A 100      54.990  47.260 143.520  1.00  0.00           C  
ATOM   1076  CG  ASP A 100      53.930  47.920 144.400  1.00  0.00           C  
ATOM   1077  OD1 ASP A 100      54.070  47.940 145.640  1.00  0.00           O  
ATOM   1078  OD2 ASP A 100      52.980  48.490 143.820  1.00  0.00           O1-
ATOM   1079  C   ASP A 100      55.270  48.950 141.680  1.00  0.00           C  
ATOM   1080  O   ASP A 100      55.160  48.400 140.590  1.00  0.00           O  
ATOM   1081  H   ASP A 100      56.170  49.210 144.670  1.00  0.00           H  
ATOM   1082  HA  ASP A 100      56.763  47.688 142.320  1.00  0.00           H  
ATOM   1083  HB2 ASP A 100      55.573  46.584 144.146  1.00  0.00           H  
ATOM   1084  HB3 ASP A 100      54.477  46.688 142.747  1.00  0.00           H  
ATOM   1085  N   THR A 101      54.890  50.210 141.900  1.00  0.00           N  
ATOM   1086  CA  THR A 101      54.040  50.990 140.990  1.00  0.00           C  
ATOM   1087  CB  THR A 101      52.560  50.850 141.340  1.00  0.00           C  
ATOM   1088  OG1 THR A 101      52.390  50.860 142.760  1.00  0.00           O  
ATOM   1089  CG2 THR A 101      51.750  49.690 140.750  1.00  0.00           C  
ATOM   1090  C   THR A 101      54.440  52.450 141.220  1.00  0.00           C  
ATOM   1091  O   THR A 101      53.780  53.270 141.860  1.00  0.00           O  
ATOM   1092  H   THR A 101      55.210  50.740 142.690  1.00  0.00           H  
ATOM   1093  HA  THR A 101      54.173  50.650 139.963  1.00  0.00           H  
ATOM   1094  HB  THR A 101      52.135  51.720 140.839  1.00  0.00           H  
ATOM   1095 HG21 THR A 101      52.092  48.750 141.184  1.00  0.00           H  
ATOM   1096 HG22 THR A 101      51.888  49.663 139.669  1.00  0.00           H  
ATOM   1097 HG23 THR A 101      50.693  49.832 140.978  1.00  0.00           H  
ATOM   1098  HG1 THR A 101      52.520  49.940 143.110  1.00  0.00           H  
ATOM   1099  N   GLY A 102      55.570  52.730 140.580  1.00  0.00           N  
ATOM   1100  CA  GLY A 102      56.170  54.060 140.410  1.00  0.00           C  
ATOM   1101  C   GLY A 102      55.670  54.960 139.280  1.00  0.00           C  
ATOM   1102  O   GLY A 102      54.660  54.650 138.650  1.00  0.00           O  
ATOM   1103  H   GLY A 102      56.110  52.060 140.070  1.00  0.00           H  
ATOM   1104  HA2 GLY A 102      56.014  54.602 141.343  1.00  0.00           H  
ATOM   1105  HA3 GLY A 102      57.238  53.911 140.251  1.00  0.00           H  
ATOM   1106  N   PHE A 103      56.460  55.970 138.930  1.00  0.00           N  
ATOM   1107  CA  PHE A 103      56.260  56.860 137.780  1.00  0.00           C  
ATOM   1108  CB  PHE A 103      57.200  58.050 138.020  1.00  0.00           C  
ATOM   1109  CG  PHE A 103      56.520  59.070 138.930  1.00  0.00           C  
ATOM   1110  CD1 PHE A 103      57.140  59.470 140.110  1.00  0.00           C  
ATOM   1111  CD2 PHE A 103      55.340  59.650 138.470  1.00  0.00           C  
ATOM   1112  CE1 PHE A 103      56.610  60.550 140.810  1.00  0.00           C  
ATOM   1113  CE2 PHE A 103      54.780  60.660 139.240  1.00  0.00           C  
ATOM   1114  CZ  PHE A 103      55.430  61.140 140.370  1.00  0.00           C  
ATOM   1115  C   PHE A 103      56.610  56.190 136.450  1.00  0.00           C  
ATOM   1116  O   PHE A 103      55.960  56.480 135.450  1.00  0.00           O  
ATOM   1117  H   PHE A 103      57.280  56.050 139.490  1.00  0.00           H  
ATOM   1118  HA  PHE A 103      55.212  57.149 137.705  1.00  0.00           H  
ATOM   1119  HB2 PHE A 103      58.117  57.698 138.493  1.00  0.00           H  
ATOM   1120  HB3 PHE A 103      57.440  58.519 137.066  1.00  0.00           H  
ATOM   1121  HD1 PHE A 103      57.890  58.840 140.590  1.00  0.00           H  
ATOM   1122  HD2 PHE A 103      55.230  59.720 137.390  1.00  0.00           H  
ATOM   1123  HE1 PHE A 103      57.100  60.920 141.710  1.00  0.00           H  
ATOM   1124  HE2 PHE A 103      53.830  61.100 138.930  1.00  0.00           H  
ATOM   1125  HZ  PHE A 103      54.970  61.790 141.120  1.00  0.00           H  
ATOM   1126  N   PHE A 104      57.490  55.190 136.500  1.00  0.00           N  
ATOM   1127  CA  PHE A 104      57.800  54.480 135.250  1.00  0.00           C  
ATOM   1128  CB  PHE A 104      59.270  54.040 135.230  1.00  0.00           C  
ATOM   1129  CG  PHE A 104      60.170  55.250 134.980  1.00  0.00           C  
ATOM   1130  CD1 PHE A 104      60.720  55.810 136.130  1.00  0.00           C  
ATOM   1131  CD2 PHE A 104      60.710  55.450 133.720  1.00  0.00           C  
ATOM   1132  CE1 PHE A 104      61.770  56.710 136.000  1.00  0.00           C  
ATOM   1133  CE2 PHE A 104      61.840  56.250 133.590  1.00  0.00           C  
ATOM   1134  CZ  PHE A 104      62.330  56.860 134.740  1.00  0.00           C  
ATOM   1135  C   PHE A 104      56.810  53.370 134.880  1.00  0.00           C  
ATOM   1136  O   PHE A 104      56.460  53.360 133.700  1.00  0.00           O  
ATOM   1137  H   PHE A 104      58.030  55.100 137.330  1.00  0.00           H  
ATOM   1138  HA  PHE A 104      57.663  55.197 134.441  1.00  0.00           H  
ATOM   1139  HB2 PHE A 104      59.526  53.591 136.189  1.00  0.00           H  
ATOM   1140  HB3 PHE A 104      59.418  53.309 134.435  1.00  0.00           H  
ATOM   1141  HD1 PHE A 104      60.320  55.660 137.130  1.00  0.00           H  
ATOM   1142  HD2 PHE A 104      60.320  54.910 132.850  1.00  0.00           H  
ATOM   1143  HE1 PHE A 104      62.200  57.160 136.900  1.00  0.00           H  
ATOM   1144  HE2 PHE A 104      62.300  56.350 132.610  1.00  0.00           H  
ATOM   1145  HZ  PHE A 104      63.150  57.580 134.670  1.00  0.00           H  
ATOM   1146  N   MET A 105      56.150  52.840 135.910  1.00  0.00           N  
ATOM   1147  CA  MET A 105      54.950  52.050 135.630  1.00  0.00           C  
ATOM   1148  CB  MET A 105      54.380  51.220 136.790  1.00  0.00           C  
ATOM   1149  CG  MET A 105      55.460  50.230 137.240  1.00  0.00           C  
ATOM   1150  SD  MET A 105      56.720  51.050 138.280  1.00  0.00           S  
ATOM   1151  CE  MET A 105      58.210  50.150 137.890  1.00  0.00           C  
ATOM   1152  C   MET A 105      53.770  52.880 135.110  1.00  0.00           C  
ATOM   1153  O   MET A 105      53.110  52.450 134.170  1.00  0.00           O  
ATOM   1154  H   MET A 105      56.570  52.810 136.810  1.00  0.00           H  
ATOM   1155  HA  MET A 105      55.350  51.376 134.873  1.00  0.00           H  
ATOM   1156  HB2 MET A 105      53.496  50.677 136.456  1.00  0.00           H  
ATOM   1157  HB3 MET A 105      54.112  51.877 137.618  1.00  0.00           H  
ATOM   1158  HG2 MET A 105      55.945  49.809 136.359  1.00  0.00           H  
ATOM   1159  HG3 MET A 105      54.992  49.430 137.814  1.00  0.00           H  
ATOM   1160  HE1 MET A 105      59.042  50.560 138.463  1.00  0.00           H  
ATOM   1161  HE2 MET A 105      58.422  50.242 136.825  1.00  0.00           H  
ATOM   1162  HE3 MET A 105      58.077  49.099 138.144  1.00  0.00           H  
ATOM   1163  N   ASN A 106      53.540  54.010 135.780  1.00  0.00           N  
ATOM   1164  CA  ASN A 106      52.480  54.910 135.330  1.00  0.00           C  
ATOM   1165  CB  ASN A 106      52.220  56.010 136.380  1.00  0.00           C  
ATOM   1166  CG  ASN A 106      51.190  55.490 137.380  1.00  0.00           C  
ATOM   1167  OD1 ASN A 106      50.000  55.790 137.290  1.00  0.00           O  
ATOM   1168  ND2 ASN A 106      51.620  54.920 138.500  1.00  0.00           N  
ATOM   1169  C   ASN A 106      52.760  55.440 133.920  1.00  0.00           C  
ATOM   1170  O   ASN A 106      51.820  55.330 133.130  1.00  0.00           O  
ATOM   1171  H   ASN A 106      54.120  54.350 136.520  1.00  0.00           H  
ATOM   1172  HA  ASN A 106      51.548  54.351 135.244  1.00  0.00           H  
ATOM   1173  HB2 ASN A 106      51.837  56.904 135.889  1.00  0.00           H  
ATOM   1174  HB3 ASN A 106      53.148  56.250 136.899  1.00  0.00           H  
ATOM   1175 HD21 ASN A 106      50.990  54.620 139.210  1.00  0.00           H  
ATOM   1176 HD22 ASN A 106      52.580  54.740 138.720  1.00  0.00           H  
ATOM   1177  N   LEU A 107      54.010  55.660 133.530  1.00  0.00           N  
ATOM   1178  CA  LEU A 107      54.480  55.890 132.160  1.00  0.00           C  
ATOM   1179  CB  LEU A 107      55.940  56.340 132.090  1.00  0.00           C  
ATOM   1180  CG  LEU A 107      56.110  57.860 132.100  1.00  0.00           C  
ATOM   1181  CD1 LEU A 107      57.630  57.950 132.260  1.00  0.00           C  
ATOM   1182  CD2 LEU A 107      55.770  58.560 130.780  1.00  0.00           C  
ATOM   1183  C   LEU A 107      54.250  54.760 131.160  1.00  0.00           C  
ATOM   1184  O   LEU A 107      53.950  55.030 129.990  1.00  0.00           O  
ATOM   1185  H   LEU A 107      54.720  55.890 134.200  1.00  0.00           H  
ATOM   1186  HA  LEU A 107      53.827  56.704 131.845  1.00  0.00           H  
ATOM   1187  HB2 LEU A 107      56.470  55.928 132.949  1.00  0.00           H  
ATOM   1188  HB3 LEU A 107      56.378  55.950 131.171  1.00  0.00           H  
ATOM   1189  HG  LEU A 107      55.466  58.327 132.845  1.00  0.00           H  
ATOM   1190 HD11 LEU A 107      58.114  57.433 131.432  1.00  0.00           H  
ATOM   1191 HD12 LEU A 107      57.925  57.485 133.201  1.00  0.00           H  
ATOM   1192 HD13 LEU A 107      57.934  58.997 132.262  1.00  0.00           H  
ATOM   1193 HD21 LEU A 107      56.381  58.142 129.979  1.00  0.00           H  
ATOM   1194 HD22 LEU A 107      55.972  59.627 130.872  1.00  0.00           H  
ATOM   1195 HD23 LEU A 107      54.715  58.408 130.549  1.00  0.00           H  
ATOM   1196  N   GLU A 108      54.280  53.500 131.580  1.00  0.00           N  
ATOM   1197  CA  GLU A 108      54.010  52.340 130.710  1.00  0.00           C  
ATOM   1198  CB  GLU A 108      54.060  51.040 131.520  1.00  0.00           C  
ATOM   1199  CG  GLU A 108      55.440  50.530 131.920  1.00  0.00           C  
ATOM   1200  CD  GLU A 108      55.230  49.150 132.550  1.00  0.00           C  
ATOM   1201  OE1 GLU A 108      55.370  49.070 133.780  1.00  0.00           O  
ATOM   1202  OE2 GLU A 108      54.770  48.290 131.760  1.00  0.00           O1-
ATOM   1203  C   GLU A 108      52.620  52.410 130.090  1.00  0.00           C  
ATOM   1204  O   GLU A 108      52.460  52.100 128.910  1.00  0.00           O  
ATOM   1205  H   GLU A 108      54.750  53.290 132.430  1.00  0.00           H  
ATOM   1206  HA  GLU A 108      54.772  52.357 129.931  1.00  0.00           H  
ATOM   1207  HB2 GLU A 108      53.490  51.200 132.435  1.00  0.00           H  
ATOM   1208  HB3 GLU A 108      53.581  50.262 130.925  1.00  0.00           H  
ATOM   1209  HG2 GLU A 108      55.897  51.207 132.641  1.00  0.00           H  
ATOM   1210  HG3 GLU A 108      56.080  50.449 131.042  1.00  0.00           H  
ATOM   1211  N   GLU A 109      51.650  52.720 130.950  1.00  0.00           N  
ATOM   1212  CA  GLU A 109      50.230  52.830 130.570  1.00  0.00           C  
ATOM   1213  CB  GLU A 109      49.350  53.030 131.810  1.00  0.00           C  
ATOM   1214  CG  GLU A 109      49.380  51.730 132.620  1.00  0.00           C  
ATOM   1215  CD  GLU A 109      48.200  51.480 133.560  1.00  0.00           C  
ATOM   1216  OE1 GLU A 109      48.250  51.960 134.710  1.00  0.00           O  
ATOM   1217  OE2 GLU A 109      47.310  50.700 133.160  1.00  0.00           O1-
ATOM   1218  C   GLU A 109      50.060  54.100 129.720  1.00  0.00           C  
ATOM   1219  O   GLU A 109      49.440  54.080 128.660  1.00  0.00           O  
ATOM   1220  H   GLU A 109      51.770  52.580 131.930  1.00  0.00           H  
ATOM   1221  HA  GLU A 109      49.943  51.921 130.041  1.00  0.00           H  
ATOM   1222  HB2 GLU A 109      49.739  53.851 132.412  1.00  0.00           H  
ATOM   1223  HB3 GLU A 109      48.327  53.254 131.507  1.00  0.00           H  
ATOM   1224  HG2 GLU A 109      50.288  51.738 133.224  1.00  0.00           H  
ATOM   1225  HG3 GLU A 109      49.421  50.901 131.913  1.00  0.00           H  
ATOM   1226  N   ASP A 110      50.730  55.190 130.060  1.00  0.00           N  
ATOM   1227  CA  ASP A 110      50.690  56.400 129.230  1.00  0.00           C  
ATOM   1228  CB  ASP A 110      51.030  57.700 129.950  1.00  0.00           C  
ATOM   1229  CG  ASP A 110      49.810  58.170 130.750  1.00  0.00           C  
ATOM   1230  OD1 ASP A 110      48.770  58.540 130.170  1.00  0.00           O  
ATOM   1231  OD2 ASP A 110      50.030  58.300 131.970  1.00  0.00           O1-
ATOM   1232  C   ASP A 110      51.300  56.200 127.840  1.00  0.00           C  
ATOM   1233  O   ASP A 110      50.670  56.720 126.920  1.00  0.00           O  
ATOM   1234  H   ASP A 110      51.180  55.230 130.960  1.00  0.00           H  
ATOM   1235  HA  ASP A 110      49.634  56.566 129.019  1.00  0.00           H  
ATOM   1236  HB2 ASP A 110      51.301  58.461 129.218  1.00  0.00           H  
ATOM   1237  HB3 ASP A 110      51.867  57.533 130.628  1.00  0.00           H  
ATOM   1238  N   MET A 111      52.340  55.380 127.730  1.00  0.00           N  
ATOM   1239  CA  MET A 111      52.900  54.960 126.430  1.00  0.00           C  
ATOM   1240  CB  MET A 111      54.180  54.180 126.720  1.00  0.00           C  
ATOM   1241  CG  MET A 111      55.290  55.130 127.180  1.00  0.00           C  
ATOM   1242  SD  MET A 111      55.910  56.280 125.890  1.00  0.00           S  
ATOM   1243  CE  MET A 111      57.210  56.970 126.890  1.00  0.00           C  
ATOM   1244  C   MET A 111      51.980  54.210 125.470  1.00  0.00           C  
ATOM   1245  O   MET A 111      51.750  54.650 124.350  1.00  0.00           O  
ATOM   1246  H   MET A 111      52.890  55.130 128.520  1.00  0.00           H  
ATOM   1247  HA  MET A 111      53.083  55.875 125.867  1.00  0.00           H  
ATOM   1248  HB2 MET A 111      54.500  53.665 125.814  1.00  0.00           H  
ATOM   1249  HB3 MET A 111      53.985  53.448 127.504  1.00  0.00           H  
ATOM   1250  HG2 MET A 111      56.129  54.527 127.527  1.00  0.00           H  
ATOM   1251  HG3 MET A 111      54.904  55.726 128.007  1.00  0.00           H  
ATOM   1252  HE1 MET A 111      57.753  57.720 126.314  1.00  0.00           H  
ATOM   1253  HE2 MET A 111      57.895  56.178 127.192  1.00  0.00           H  
ATOM   1254  HE3 MET A 111      56.779  57.435 127.776  1.00  0.00           H  
ATOM   1255  N   THR A 112      51.270  53.240 126.040  1.00  0.00           N  
ATOM   1256  CA  THR A 112      50.220  52.630 125.210  1.00  0.00           C  
ATOM   1257  CB  THR A 112      49.650  51.280 125.620  1.00  0.00           C  
ATOM   1258  OG1 THR A 112      49.710  51.190 127.050  1.00  0.00           O  
ATOM   1259  CG2 THR A 112      50.510  50.170 125.030  1.00  0.00           C  
ATOM   1260  C   THR A 112      49.080  53.550 124.770  1.00  0.00           C  
ATOM   1261  O   THR A 112      48.750  53.480 123.590  1.00  0.00           O  
ATOM   1262  H   THR A 112      51.390  52.920 126.980  1.00  0.00           H  
ATOM   1263  HA  THR A 112      50.859  52.427 124.351  1.00  0.00           H  
ATOM   1264  HB  THR A 112      48.625  51.180 125.264  1.00  0.00           H  
ATOM   1265 HG21 THR A 112      51.534  50.274 125.389  1.00  0.00           H  
ATOM   1266 HG22 THR A 112      50.497  50.240 123.942  1.00  0.00           H  
ATOM   1267 HG23 THR A 112      50.114  49.202 125.337  1.00  0.00           H  
ATOM   1268  HG1 THR A 112      48.810  51.500 127.370  1.00  0.00           H  
ATOM   1269  N   ARG A 113      48.620  54.470 125.610  1.00  0.00           N  
ATOM   1270  CA  ARG A 113      47.640  55.530 125.310  1.00  0.00           C  
ATOM   1271  CB  ARG A 113      47.300  56.370 126.540  1.00  0.00           C  
ATOM   1272  CG  ARG A 113      46.790  55.520 127.700  1.00  0.00           C  
ATOM   1273  CD  ARG A 113      46.450  56.640 128.690  1.00  0.00           C  
ATOM   1274  NE  ARG A 113      45.630  56.020 129.750  1.00  0.00           N  
ATOM   1275  CZ  ARG A 113      46.020  55.670 130.980  1.00  0.00           C  
ATOM   1276  NH1 ARG A 113      45.130  55.260 131.900  1.00  0.00           N  
ATOM   1277  NH2 ARG A 113      47.240  56.040 131.400  1.00  0.00           N1+
ATOM   1278  C   ARG A 113      48.130  56.500 124.230  1.00  0.00           C  
ATOM   1279  O   ARG A 113      47.410  56.560 123.240  1.00  0.00           O  
ATOM   1280  H   ARG A 113      48.770  54.230 126.570  1.00  0.00           H  
ATOM   1281  HA  ARG A 113      46.759  54.993 124.959  1.00  0.00           H  
ATOM   1282  HB2 ARG A 113      48.197  56.900 126.861  1.00  0.00           H  
ATOM   1283  HB3 ARG A 113      46.529  57.092 126.269  1.00  0.00           H  
ATOM   1284  HG2 ARG A 113      47.560  54.853 128.087  1.00  0.00           H  
ATOM   1285  HG3 ARG A 113      45.911  54.938 127.424  1.00  0.00           H  
ATOM   1286  HD2 ARG A 113      45.887  57.428 128.190  1.00  0.00           H  
ATOM   1287  HD3 ARG A 113      47.362  57.058 129.115  1.00  0.00           H  
ATOM   1288  HE  ARG A 113      44.640  55.970 129.610  1.00  0.00           H  
ATOM   1289 HH11 ARG A 113      45.460  55.050 132.820  1.00  0.00           H  
ATOM   1290 HH12 ARG A 113      44.150  55.270 131.700  1.00  0.00           H  
ATOM   1291 HH21 ARG A 113      47.520  55.910 132.350  1.00  0.00           H  
ATOM   1292 HH22 ARG A 113      47.920  56.390 130.760  1.00  0.00           H  
ATOM   1293  N   TYR A 114      49.420  56.820 124.250  1.00  0.00           N  
ATOM   1294  CA  TYR A 114      49.980  57.730 123.230  1.00  0.00           C  
ATOM   1295  CB  TYR A 114      51.310  58.340 123.680  1.00  0.00           C  
ATOM   1296  CG  TYR A 114      51.090  59.560 124.580  1.00  0.00           C  
ATOM   1297  CD1 TYR A 114      51.630  59.360 125.850  1.00  0.00           C  
ATOM   1298  CD2 TYR A 114      50.250  60.650 124.390  1.00  0.00           C  
ATOM   1299  CE1 TYR A 114      51.370  60.290 126.850  1.00  0.00           C  
ATOM   1300  CE2 TYR A 114      49.990  61.610 125.360  1.00  0.00           C  
ATOM   1301  CZ  TYR A 114      50.540  61.380 126.620  1.00  0.00           C  
ATOM   1302  OH  TYR A 114      49.940  61.950 127.700  1.00  0.00           O  
ATOM   1303  C   TYR A 114      50.230  56.990 121.910  1.00  0.00           C  
ATOM   1304  O   TYR A 114      50.000  57.540 120.830  1.00  0.00           O  
ATOM   1305  H   TYR A 114      50.020  56.800 125.050  1.00  0.00           H  
ATOM   1306  HA  TYR A 114      49.243  58.521 123.090  1.00  0.00           H  
ATOM   1307  HB2 TYR A 114      51.875  57.589 124.232  1.00  0.00           H  
ATOM   1308  HB3 TYR A 114      51.875  58.646 122.800  1.00  0.00           H  
ATOM   1309  HD1 TYR A 114      52.380  58.590 126.000  1.00  0.00           H  
ATOM   1310  HD2 TYR A 114      49.790  60.820 123.420  1.00  0.00           H  
ATOM   1311  HE1 TYR A 114      51.920  60.160 127.780  1.00  0.00           H  
ATOM   1312  HE2 TYR A 114      49.280  62.390 125.090  1.00  0.00           H  
ATOM   1313  HH  TYR A 114      49.350  62.660 127.300  1.00  0.00           H  
ATOM   1314  N   ALA A 115      50.500  55.700 122.040  1.00  0.00           N  
ATOM   1315  CA  ALA A 115      50.580  54.790 120.880  1.00  0.00           C  
ATOM   1316  CB  ALA A 115      51.330  53.500 121.200  1.00  0.00           C  
ATOM   1317  C   ALA A 115      49.260  54.410 120.190  1.00  0.00           C  
ATOM   1318  O   ALA A 115      49.180  54.430 118.970  1.00  0.00           O  
ATOM   1319  H   ALA A 115      50.810  55.230 122.860  1.00  0.00           H  
ATOM   1320  HA  ALA A 115      51.128  55.409 120.170  1.00  0.00           H  
ATOM   1321  HB1 ALA A 115      50.752  52.910 121.911  1.00  0.00           H  
ATOM   1322  HB2 ALA A 115      52.301  53.742 121.633  1.00  0.00           H  
ATOM   1323  HB3 ALA A 115      51.473  52.926 120.284  1.00  0.00           H  
ATOM   1324  N   TYR A 116      48.210  54.160 120.970  1.00  0.00           N  
ATOM   1325  CA  TYR A 116      46.860  54.080 120.390  1.00  0.00           C  
ATOM   1326  CB  TYR A 116      45.910  53.560 121.470  1.00  0.00           C  
ATOM   1327  CG  TYR A 116      46.060  52.110 121.930  1.00  0.00           C  
ATOM   1328  CD1 TYR A 116      45.800  51.080 121.040  1.00  0.00           C  
ATOM   1329  CD2 TYR A 116      46.210  51.840 123.290  1.00  0.00           C  
ATOM   1330  CE1 TYR A 116      45.860  49.810 121.610  1.00  0.00           C  
ATOM   1331  CE2 TYR A 116      46.350  50.550 123.790  1.00  0.00           C  
ATOM   1332  CZ  TYR A 116      46.120  49.490 122.930  1.00  0.00           C  
ATOM   1333  OH  TYR A 116      46.040  48.180 123.300  1.00  0.00           O  
ATOM   1334  C   TYR A 116      46.430  55.460 119.880  1.00  0.00           C  
ATOM   1335  O   TYR A 116      45.850  55.490 118.800  1.00  0.00           O  
ATOM   1336  H   TYR A 116      48.250  54.220 121.970  1.00  0.00           H  
ATOM   1337  HA  TYR A 116      46.843  53.399 119.539  1.00  0.00           H  
ATOM   1338  HB2 TYR A 116      46.042  54.192 122.348  1.00  0.00           H  
ATOM   1339  HB3 TYR A 116      44.895  53.674 121.089  1.00  0.00           H  
ATOM   1340  HD1 TYR A 116      45.970  51.330 120.000  1.00  0.00           H  
ATOM   1341  HD2 TYR A 116      46.280  52.710 123.950  1.00  0.00           H  
ATOM   1342  HE1 TYR A 116      45.770  49.010 120.870  1.00  0.00           H  
ATOM   1343  HE2 TYR A 116      46.530  50.360 124.850  1.00  0.00           H  
ATOM   1344  HH  TYR A 116      45.300  47.810 122.740  1.00  0.00           H  
ATOM   1345  N   TYR A 117      46.820  56.590 120.450  1.00  0.00           N  
ATOM   1346  CA  TYR A 117      46.570  57.920 119.870  1.00  0.00           C  
ATOM   1347  CB  TYR A 117      46.880  59.010 120.890  1.00  0.00           C  
ATOM   1348  CG  TYR A 117      45.940  60.190 120.650  1.00  0.00           C  
ATOM   1349  CD1 TYR A 117      44.700  60.390 121.240  1.00  0.00           C  
ATOM   1350  CD2 TYR A 117      46.530  61.350 120.140  1.00  0.00           C  
ATOM   1351  CE1 TYR A 117      44.160  61.670 121.320  1.00  0.00           C  
ATOM   1352  CE2 TYR A 117      46.060  62.650 120.210  1.00  0.00           C  
ATOM   1353  CZ  TYR A 117      44.810  62.780 120.790  1.00  0.00           C  
ATOM   1354  OH  TYR A 117      44.200  63.980 120.590  1.00  0.00           O  
ATOM   1355  C   TYR A 117      47.270  58.210 118.540  1.00  0.00           C  
ATOM   1356  O   TYR A 117      46.600  58.460 117.540  1.00  0.00           O  
ATOM   1357  H   TYR A 117      47.050  56.590 121.430  1.00  0.00           H  
ATOM   1358  HA  TYR A 117      45.509  57.919 119.622  1.00  0.00           H  
ATOM   1359  HB2 TYR A 117      46.731  58.622 121.898  1.00  0.00           H  
ATOM   1360  HB3 TYR A 117      47.914  59.336 120.775  1.00  0.00           H  
ATOM   1361  HD1 TYR A 117      44.140  59.590 121.720  1.00  0.00           H  
ATOM   1362  HD2 TYR A 117      47.500  61.120 119.680  1.00  0.00           H  
ATOM   1363  HE1 TYR A 117      43.250  61.800 121.890  1.00  0.00           H  
ATOM   1364  HE2 TYR A 117      46.620  63.470 119.750  1.00  0.00           H  
ATOM   1365  HH  TYR A 117      44.920  64.670 120.580  1.00  0.00           H  
ATOM   1366  N   TYR A 118      48.540  57.820 118.440  1.00  0.00           N  
ATOM   1367  CA  TYR A 118      49.390  57.790 117.240  1.00  0.00           C  
ATOM   1368  CB  TYR A 118      50.830  57.390 117.560  1.00  0.00           C  
ATOM   1369  CG  TYR A 118      51.770  58.600 117.720  1.00  0.00           C  
ATOM   1370  CD1 TYR A 118      51.920  59.290 118.910  1.00  0.00           C  
ATOM   1371  CD2 TYR A 118      52.610  58.840 116.640  1.00  0.00           C  
ATOM   1372  CE1 TYR A 118      52.870  60.310 119.030  1.00  0.00           C  
ATOM   1373  CE2 TYR A 118      53.530  59.870 116.750  1.00  0.00           C  
ATOM   1374  CZ  TYR A 118      53.650  60.610 117.920  1.00  0.00           C  
ATOM   1375  OH  TYR A 118      54.680  61.460 118.150  1.00  0.00           O  
ATOM   1376  C   TYR A 118      48.770  56.910 116.150  1.00  0.00           C  
ATOM   1377  O   TYR A 118      48.610  57.340 115.000  1.00  0.00           O  
ATOM   1378  H   TYR A 118      49.020  57.740 119.310  1.00  0.00           H  
ATOM   1379  HA  TYR A 118      49.440  58.806 116.849  1.00  0.00           H  
ATOM   1380  HB2 TYR A 118      50.834  56.822 118.490  1.00  0.00           H  
ATOM   1381  HB3 TYR A 118      51.205  56.764 116.750  1.00  0.00           H  
ATOM   1382  HD1 TYR A 118      51.320  59.030 119.780  1.00  0.00           H  
ATOM   1383  HD2 TYR A 118      52.520  58.220 115.750  1.00  0.00           H  
ATOM   1384  HE1 TYR A 118      53.110  60.660 120.030  1.00  0.00           H  
ATOM   1385  HE2 TYR A 118      54.230  60.180 115.970  1.00  0.00           H  
ATOM   1386  HH  TYR A 118      54.870  62.030 117.360  1.00  0.00           H  
ATOM   1387  N   SER A 119      48.410  55.670 116.450  1.00  0.00           N  
ATOM   1388  CA  SER A 119      47.710  54.770 115.520  1.00  0.00           C  
ATOM   1389  CB  SER A 119      47.320  53.460 116.220  1.00  0.00           C  
ATOM   1390  OG  SER A 119      46.660  52.530 115.350  1.00  0.00           O  
ATOM   1391  C   SER A 119      46.440  55.380 114.920  1.00  0.00           C  
ATOM   1392  O   SER A 119      46.470  55.510 113.700  1.00  0.00           O  
ATOM   1393  H   SER A 119      48.840  55.190 117.210  1.00  0.00           H  
ATOM   1394  HA  SER A 119      48.417  54.587 114.710  1.00  0.00           H  
ATOM   1395  HB2 SER A 119      46.651  53.695 117.048  1.00  0.00           H  
ATOM   1396  HB3 SER A 119      48.225  52.991 116.606  1.00  0.00           H  
ATOM   1397  HG  SER A 119      45.750  52.460 115.760  1.00  0.00           H  
ATOM   1398  N   GLY A 120      45.640  55.920 115.850  1.00  0.00           N  
ATOM   1399  CA  GLY A 120      44.440  56.730 115.630  1.00  0.00           C  
ATOM   1400  C   GLY A 120      44.620  57.870 114.630  1.00  0.00           C  
ATOM   1401  O   GLY A 120      43.950  58.000 113.610  1.00  0.00           O  
ATOM   1402  H   GLY A 120      45.880  55.770 116.810  1.00  0.00           H  
ATOM   1403  HA2 GLY A 120      43.650  56.075 115.261  1.00  0.00           H  
ATOM   1404  HA3 GLY A 120      44.139  57.160 116.586  1.00  0.00           H  
ATOM   1405  N   ILE A 121      45.620  58.720 114.850  1.00  0.00           N  
ATOM   1406  CA  ILE A 121      46.040  59.830 113.980  1.00  0.00           C  
ATOM   1407  CB  ILE A 121      47.060  60.770 114.610  1.00  0.00           C  
ATOM   1408  CG1 ILE A 121      46.600  61.300 115.980  1.00  0.00           C  
ATOM   1409  CG2 ILE A 121      47.360  61.850 113.570  1.00  0.00           C  
ATOM   1410  CD1 ILE A 121      47.470  62.340 116.690  1.00  0.00           C  
ATOM   1411  C   ILE A 121      46.430  59.310 112.600  1.00  0.00           C  
ATOM   1412  O   ILE A 121      46.190  59.910 111.550  1.00  0.00           O  
ATOM   1413  H   ILE A 121      45.990  58.740 115.780  1.00  0.00           H  
ATOM   1414  HA  ILE A 121      45.174  60.477 113.844  1.00  0.00           H  
ATOM   1415  HB  ILE A 121      47.986  60.250 114.854  1.00  0.00           H  
ATOM   1416 HG12 ILE A 121      45.616  61.746 115.838  1.00  0.00           H  
ATOM   1417 HG13 ILE A 121      46.517  60.441 116.646  1.00  0.00           H  
ATOM   1418 HG21 ILE A 121      46.440  62.377 113.318  1.00  0.00           H  
ATOM   1419 HG22 ILE A 121      47.771  61.387 112.673  1.00  0.00           H  
ATOM   1420 HG23 ILE A 121      48.083  62.556 113.978  1.00  0.00           H  
ATOM   1421 HD11 ILE A 121      47.578  63.219 116.054  1.00  0.00           H  
ATOM   1422 HD12 ILE A 121      48.453  61.915 116.892  1.00  0.00           H  
ATOM   1423 HD13 ILE A 121      46.999  62.627 117.630  1.00  0.00           H  
ATOM   1424  N   GLY A 122      47.250  58.260 112.630  1.00  0.00           N  
ATOM   1425  CA  GLY A 122      47.740  57.410 111.530  1.00  0.00           C  
ATOM   1426  C   GLY A 122      46.590  56.810 110.730  1.00  0.00           C  
ATOM   1427  O   GLY A 122      46.620  57.010 109.520  1.00  0.00           O  
ATOM   1428  H   GLY A 122      47.610  58.020 113.530  1.00  0.00           H  
ATOM   1429  HA2 GLY A 122      48.357  58.014 110.864  1.00  0.00           H  
ATOM   1430  HA3 GLY A 122      48.340  56.602 111.948  1.00  0.00           H  
ATOM   1431  N   ALA A 123      45.570  56.300 111.410  1.00  0.00           N  
ATOM   1432  CA  ALA A 123      44.280  55.890 110.820  1.00  0.00           C  
ATOM   1433  CB  ALA A 123      43.360  55.340 111.910  1.00  0.00           C  
ATOM   1434  C   ALA A 123      43.510  57.000 110.110  1.00  0.00           C  
ATOM   1435  O   ALA A 123      43.290  56.970 108.900  1.00  0.00           O  
ATOM   1436  H   ALA A 123      45.620  56.210 112.400  1.00  0.00           H  
ATOM   1437  HA  ALA A 123      44.549  55.144 110.072  1.00  0.00           H  
ATOM   1438  HB1 ALA A 123      43.129  56.131 112.624  1.00  0.00           H  
ATOM   1439  HB2 ALA A 123      43.858  54.519 112.426  1.00  0.00           H  
ATOM   1440  HB3 ALA A 123      42.437  54.978 111.458  1.00  0.00           H  
ATOM   1441  N   GLY A 124      43.600  58.150 110.770  1.00  0.00           N  
ATOM   1442  CA  GLY A 124      43.210  59.400 110.110  1.00  0.00           C  
ATOM   1443  C   GLY A 124      43.970  59.880 108.870  1.00  0.00           C  
ATOM   1444  O   GLY A 124      43.360  60.080 107.820  1.00  0.00           O  
ATOM   1445  H   GLY A 124      43.790  58.250 111.750  1.00  0.00           H  
ATOM   1446  HA2 GLY A 124      42.166  59.288 109.816  1.00  0.00           H  
ATOM   1447  HA3 GLY A 124      43.295  60.190 110.856  1.00  0.00           H  
ATOM   1448  N   VAL A 125      45.290  59.960 109.030  1.00  0.00           N  
ATOM   1449  CA  VAL A 125      46.190  60.200 107.900  1.00  0.00           C  
ATOM   1450  CB  VAL A 125      47.660  60.330 108.330  1.00  0.00           C  
ATOM   1451  CG1 VAL A 125      48.670  60.050 107.220  1.00  0.00           C  
ATOM   1452  CG2 VAL A 125      47.930  61.700 108.940  1.00  0.00           C  
ATOM   1453  C   VAL A 125      46.010  59.240 106.720  1.00  0.00           C  
ATOM   1454  O   VAL A 125      45.780  59.680 105.600  1.00  0.00           O  
ATOM   1455  H   VAL A 125      45.700  59.940 109.940  1.00  0.00           H  
ATOM   1456  HA  VAL A 125      45.881  61.171 107.513  1.00  0.00           H  
ATOM   1457  HB  VAL A 125      47.805  59.551 109.079  1.00  0.00           H  
ATOM   1458 HG11 VAL A 125      48.569  60.803 106.439  1.00  0.00           H  
ATOM   1459 HG12 VAL A 125      48.482  59.062 106.799  1.00  0.00           H  
ATOM   1460 HG13 VAL A 125      49.679  60.084 107.630  1.00  0.00           H  
ATOM   1461 HG21 VAL A 125      47.782  62.470 108.183  1.00  0.00           H  
ATOM   1462 HG22 VAL A 125      48.957  61.740 109.303  1.00  0.00           H  
ATOM   1463 HG23 VAL A 125      47.244  61.870 109.770  1.00  0.00           H  
ATOM   1464  N   LEU A 126      45.950  57.940 106.980  1.00  0.00           N  
ATOM   1465  CA  LEU A 126      45.790  56.820 106.040  1.00  0.00           C  
ATOM   1466  CB  LEU A 126      45.610  55.490 106.760  1.00  0.00           C  
ATOM   1467  CG  LEU A 126      45.780  54.230 105.910  1.00  0.00           C  
ATOM   1468  CD1 LEU A 126      47.240  54.140 105.440  1.00  0.00           C  
ATOM   1469  CD2 LEU A 126      45.570  52.880 106.600  1.00  0.00           C  
ATOM   1470  C   LEU A 126      44.600  57.030 105.100  1.00  0.00           C  
ATOM   1471  O   LEU A 126      44.760  56.930 103.880  1.00  0.00           O  
ATOM   1472  H   LEU A 126      46.050  57.640 107.930  1.00  0.00           H  
ATOM   1473  HA  LEU A 126      46.711  56.790 105.457  1.00  0.00           H  
ATOM   1474  HB2 LEU A 126      46.342  55.447 107.567  1.00  0.00           H  
ATOM   1475  HB3 LEU A 126      44.605  55.474 107.180  1.00  0.00           H  
ATOM   1476  HG  LEU A 126      45.014  54.357 105.145  1.00  0.00           H  
ATOM   1477 HD11 LEU A 126      47.893  54.015 106.304  1.00  0.00           H  
ATOM   1478 HD12 LEU A 126      47.509  55.055 104.911  1.00  0.00           H  
ATOM   1479 HD13 LEU A 126      47.354  53.287 104.771  1.00  0.00           H  
ATOM   1480 HD21 LEU A 126      46.331  52.742 107.368  1.00  0.00           H  
ATOM   1481 HD22 LEU A 126      45.647  52.080 105.864  1.00  0.00           H  
ATOM   1482 HD23 LEU A 126      44.582  52.857 107.060  1.00  0.00           H  
ATOM   1483  N   VAL A 127      43.480  57.510 105.640  1.00  0.00           N  
ATOM   1484  CA  VAL A 127      42.260  57.830 104.890  1.00  0.00           C  
ATOM   1485  CB  VAL A 127      41.020  57.330 105.630  1.00  0.00           C  
ATOM   1486  CG1 VAL A 127      40.970  55.800 105.660  1.00  0.00           C  
ATOM   1487  CG2 VAL A 127      40.950  57.820 107.080  1.00  0.00           C  
ATOM   1488  C   VAL A 127      42.240  59.260 104.340  1.00  0.00           C  
ATOM   1489  O   VAL A 127      41.660  59.360 103.260  1.00  0.00           O  
ATOM   1490  H   VAL A 127      43.390  57.660 106.620  1.00  0.00           H  
ATOM   1491  HA  VAL A 127      42.250  57.263 103.959  1.00  0.00           H  
ATOM   1492  HB  VAL A 127      40.175  57.736 105.075  1.00  0.00           H  
ATOM   1493 HG11 VAL A 127      41.824  55.419 106.220  1.00  0.00           H  
ATOM   1494 HG12 VAL A 127      41.003  55.415 104.641  1.00  0.00           H  
ATOM   1495 HG13 VAL A 127      40.047  55.476 106.141  1.00  0.00           H  
ATOM   1496 HG21 VAL A 127      41.793  57.417 107.641  1.00  0.00           H  
ATOM   1497 HG22 VAL A 127      40.018  57.483 107.533  1.00  0.00           H  
ATOM   1498 HG23 VAL A 127      40.989  58.909 107.098  1.00  0.00           H  
ATOM   1499  N   ALA A 128      42.710  60.240 105.110  1.00  0.00           N  
ATOM   1500  CA  ALA A 128      42.880  61.600 104.590  1.00  0.00           C  
ATOM   1501  CB  ALA A 128      43.340  62.630 105.610  1.00  0.00           C  
ATOM   1502  C   ALA A 128      43.750  61.680 103.330  1.00  0.00           C  
ATOM   1503  O   ALA A 128      43.280  62.270 102.360  1.00  0.00           O  
ATOM   1504  H   ALA A 128      42.750  60.170 106.100  1.00  0.00           H  
ATOM   1505  HA  ALA A 128      41.860  61.868 104.315  1.00  0.00           H  
ATOM   1506  HB1 ALA A 128      44.361  62.405 105.919  1.00  0.00           H  
ATOM   1507  HB2 ALA A 128      42.682  62.600 106.479  1.00  0.00           H  
ATOM   1508  HB3 ALA A 128      43.307  63.624 105.163  1.00  0.00           H  
ATOM   1509  N   ALA A 129      44.910  61.030 103.270  1.00  0.00           N  
ATOM   1510  CA  ALA A 129      45.850  61.120 102.150  1.00  0.00           C  
ATOM   1511  CB  ALA A 129      47.110  60.330 102.520  1.00  0.00           C  
ATOM   1512  C   ALA A 129      45.200  60.620 100.860  1.00  0.00           C  
ATOM   1513  O   ALA A 129      45.400  61.170  99.780  1.00  0.00           O  
ATOM   1514  H   ALA A 129      45.300  60.460 103.990  1.00  0.00           H  
ATOM   1515  HA  ALA A 129      46.131  62.157 101.964  1.00  0.00           H  
ATOM   1516  HB1 ALA A 129      46.844  59.290 102.709  1.00  0.00           H  
ATOM   1517  HB2 ALA A 129      47.558  60.759 103.416  1.00  0.00           H  
ATOM   1518  HB3 ALA A 129      47.824  60.379 101.698  1.00  0.00           H  
ATOM   1519  N   TYR A 130      44.550  59.470 100.980  1.00  0.00           N  
ATOM   1520  CA  TYR A 130      43.670  58.830 100.000  1.00  0.00           C  
ATOM   1521  CB  TYR A 130      43.100  57.530 100.590  1.00  0.00           C  
ATOM   1522  CG  TYR A 130      42.100  56.830  99.680  1.00  0.00           C  
ATOM   1523  CD1 TYR A 130      42.540  55.930  98.700  1.00  0.00           C  
ATOM   1524  CD2 TYR A 130      40.730  57.010  99.840  1.00  0.00           C  
ATOM   1525  CE1 TYR A 130      41.630  55.310  97.850  1.00  0.00           C  
ATOM   1526  CE2 TYR A 130      39.800  56.350  99.040  1.00  0.00           C  
ATOM   1527  CZ  TYR A 130      40.270  55.560  97.990  1.00  0.00           C  
ATOM   1528  OH  TYR A 130      39.430  55.210  96.990  1.00  0.00           O  
ATOM   1529  C   TYR A 130      42.590  59.750  99.420  1.00  0.00           C  
ATOM   1530  O   TYR A 130      42.620  60.030  98.220  1.00  0.00           O  
ATOM   1531  H   TYR A 130      44.910  58.810 101.640  1.00  0.00           H  
ATOM   1532  HA  TYR A 130      44.281  58.583  99.132  1.00  0.00           H  
ATOM   1533  HB2 TYR A 130      43.928  56.847 100.781  1.00  0.00           H  
ATOM   1534  HB3 TYR A 130      42.602  57.768 101.530  1.00  0.00           H  
ATOM   1535  HD1 TYR A 130      43.550  55.540  98.720  1.00  0.00           H  
ATOM   1536  HD2 TYR A 130      40.490  57.590 100.730  1.00  0.00           H  
ATOM   1537  HE1 TYR A 130      41.920  54.510  97.170  1.00  0.00           H  
ATOM   1538  HE2 TYR A 130      38.740  56.280  99.270  1.00  0.00           H  
ATOM   1539  HH  TYR A 130      39.970  54.600  96.410  1.00  0.00           H  
ATOM   1540  N   ILE A 131      41.910  60.500 100.280  1.00  0.00           N  
ATOM   1541  CA  ILE A 131      40.820  61.390  99.850  1.00  0.00           C  
ATOM   1542  CB  ILE A 131      39.870  61.770 100.990  1.00  0.00           C  
ATOM   1543  CG1 ILE A 131      39.170  60.480 101.420  1.00  0.00           C  
ATOM   1544  CG2 ILE A 131      38.810  62.850 100.770  1.00  0.00           C  
ATOM   1545  CD1 ILE A 131      38.260  60.590 102.640  1.00  0.00           C  
ATOM   1546  C   ILE A 131      41.430  62.590  99.140  1.00  0.00           C  
ATOM   1547  O   ILE A 131      40.850  63.070  98.160  1.00  0.00           O  
ATOM   1548  H   ILE A 131      41.920  60.390 101.270  1.00  0.00           H  
ATOM   1549  HA  ILE A 131      40.178  60.858  99.148  1.00  0.00           H  
ATOM   1550  HB  ILE A 131      40.517  62.240 101.730  1.00  0.00           H  
ATOM   1551 HG12 ILE A 131      38.565  60.133 100.582  1.00  0.00           H  
ATOM   1552 HG13 ILE A 131      39.939  59.741 101.643  1.00  0.00           H  
ATOM   1553 HG21 ILE A 131      38.084  62.502 100.036  1.00  0.00           H  
ATOM   1554 HG22 ILE A 131      39.288  63.759 100.406  1.00  0.00           H  
ATOM   1555 HG23 ILE A 131      38.303  63.059 101.712  1.00  0.00           H  
ATOM   1556 HD11 ILE A 131      37.478  61.324 102.445  1.00  0.00           H  
ATOM   1557 HD12 ILE A 131      38.846  60.904 103.504  1.00  0.00           H  
ATOM   1558 HD13 ILE A 131      37.805  59.620 102.843  1.00  0.00           H  
ATOM   1559  N   GLN A 132      42.590  63.100  99.550  1.00  0.00           N  
ATOM   1560  CA  GLN A 132      43.360  64.210  98.970  1.00  0.00           C  
ATOM   1561  CB  GLN A 132      44.560  64.420  99.900  1.00  0.00           C  
ATOM   1562  CG  GLN A 132      45.530  65.430  99.270  1.00  0.00           C  
ATOM   1563  CD  GLN A 132      46.900  65.530  99.950  1.00  0.00           C  
ATOM   1564  OE1 GLN A 132      47.040  65.690 101.160  1.00  0.00           O  
ATOM   1565  NE2 GLN A 132      47.950  65.780  99.170  1.00  0.00           N  
ATOM   1566  C   GLN A 132      43.680  64.000  97.490  1.00  0.00           C  
ATOM   1567  O   GLN A 132      43.150  64.830  96.760  1.00  0.00           O  
ATOM   1568  H   GLN A 132      42.920  62.790 100.450  1.00  0.00           H  
ATOM   1569  HA  GLN A 132      42.786  65.136  98.929  1.00  0.00           H  
ATOM   1570  HB2 GLN A 132      44.212  64.801 100.860  1.00  0.00           H  
ATOM   1571  HB3 GLN A 132      45.073  63.470 100.051  1.00  0.00           H  
ATOM   1572  HG2 GLN A 132      45.063  66.414  99.306  1.00  0.00           H  
ATOM   1573  HG3 GLN A 132      45.689  65.142  98.231  1.00  0.00           H  
ATOM   1574 HE21 GLN A 132      48.750  65.940  99.760  1.00  0.00           H  
ATOM   1575 HE22 GLN A 132      48.010  65.840  98.180  1.00  0.00           H  
ATOM   1576  N   VAL A 133      44.460  62.970  97.160  1.00  0.00           N  
ATOM   1577  CA  VAL A 133      44.890  62.690  95.780  1.00  0.00           C  
ATOM   1578  CB  VAL A 133      45.860  61.500  95.790  1.00  0.00           C  
ATOM   1579  CG1 VAL A 133      46.550  61.140  94.480  1.00  0.00           C  
ATOM   1580  CG2 VAL A 133      46.810  61.760  96.960  1.00  0.00           C  
ATOM   1581  C   VAL A 133      43.770  62.200  94.860  1.00  0.00           C  
ATOM   1582  O   VAL A 133      43.390  63.070  94.070  1.00  0.00           O  
ATOM   1583  H   VAL A 133      44.840  62.370  97.870  1.00  0.00           H  
ATOM   1584  HA  VAL A 133      45.299  63.635  95.423  1.00  0.00           H  
ATOM   1585  HB  VAL A 133      45.287  60.582  95.921  1.00  0.00           H  
ATOM   1586 HG11 VAL A 133      47.193  61.964  94.170  1.00  0.00           H  
ATOM   1587 HG12 VAL A 133      45.799  60.957  93.712  1.00  0.00           H  
ATOM   1588 HG13 VAL A 133      47.152  60.242  94.621  1.00  0.00           H  
ATOM   1589 HG21 VAL A 133      47.359  62.685  96.784  1.00  0.00           H  
ATOM   1590 HG22 VAL A 133      47.513  60.932  97.048  1.00  0.00           H  
ATOM   1591 HG23 VAL A 133      46.235  61.848  97.882  1.00  0.00           H  
ATOM   1592  N   SER A 134      42.930  61.320  95.380  1.00  0.00           N  
ATOM   1593  CA  SER A 134      41.870  60.740  94.550  1.00  0.00           C  
ATOM   1594  CB  SER A 134      41.330  59.390  95.050  1.00  0.00           C  
ATOM   1595  OG  SER A 134      40.810  59.410  96.380  1.00  0.00           O  
ATOM   1596  C   SER A 134      40.680  61.620  94.180  1.00  0.00           C  
ATOM   1597  O   SER A 134      40.320  61.660  93.000  1.00  0.00           O  
ATOM   1598  H   SER A 134      42.890  61.000  96.330  1.00  0.00           H  
ATOM   1599  HA  SER A 134      42.446  60.607  93.634  1.00  0.00           H  
ATOM   1600  HB2 SER A 134      42.143  58.665  95.014  1.00  0.00           H  
ATOM   1601  HB3 SER A 134      40.532  59.074  94.378  1.00  0.00           H  
ATOM   1602  HG  SER A 134      41.460  59.800  97.040  1.00  0.00           H  
ATOM   1603  N   PHE A 135      40.100  62.430  95.060  1.00  0.00           N  
ATOM   1604  CA  PHE A 135      39.110  63.440  94.640  1.00  0.00           C  
ATOM   1605  CB  PHE A 135      38.410  63.900  95.920  1.00  0.00           C  
ATOM   1606  CG  PHE A 135      37.470  62.780  96.400  1.00  0.00           C  
ATOM   1607  CD1 PHE A 135      36.270  62.520  95.750  1.00  0.00           C  
ATOM   1608  CD2 PHE A 135      37.730  62.130  97.610  1.00  0.00           C  
ATOM   1609  CE1 PHE A 135      35.300  61.700  96.310  1.00  0.00           C  
ATOM   1610  CE2 PHE A 135      36.740  61.310  98.140  1.00  0.00           C  
ATOM   1611  CZ  PHE A 135      35.500  61.110  97.560  1.00  0.00           C  
ATOM   1612  C   PHE A 135      39.540  64.650  93.800  1.00  0.00           C  
ATOM   1613  O   PHE A 135      38.960  64.910  92.740  1.00  0.00           O  
ATOM   1614  H   PHE A 135      40.270  62.380  96.040  1.00  0.00           H  
ATOM   1615  HA  PHE A 135      38.483  62.926  93.911  1.00  0.00           H  
ATOM   1616  HB2 PHE A 135      39.153  64.109  96.689  1.00  0.00           H  
ATOM   1617  HB3 PHE A 135      37.832  64.802  95.718  1.00  0.00           H  
ATOM   1618  HD1 PHE A 135      35.960  63.190  94.960  1.00  0.00           H  
ATOM   1619  HD2 PHE A 135      38.730  62.000  98.000  1.00  0.00           H  
ATOM   1620  HE1 PHE A 135      34.360  61.430  95.820  1.00  0.00           H  
ATOM   1621  HE2 PHE A 135      36.880  60.910  99.150  1.00  0.00           H  
ATOM   1622  HZ  PHE A 135      34.860  60.260  97.790  1.00  0.00           H  
ATOM   1623  N   TRP A 136      40.700  65.190  94.170  1.00  0.00           N  
ATOM   1624  CA  TRP A 136      41.450  66.120  93.320  1.00  0.00           C  
ATOM   1625  CB  TRP A 136      42.640  66.720  94.060  1.00  0.00           C  
ATOM   1626  CG  TRP A 136      42.180  67.980  94.790  1.00  0.00           C  
ATOM   1627  CD1 TRP A 136      42.150  68.010  96.120  1.00  0.00           C  
ATOM   1628  CD2 TRP A 136      42.070  69.280  94.310  1.00  0.00           C  
ATOM   1629  NE1 TRP A 136      42.010  69.270  96.500  1.00  0.00           N  
ATOM   1630  CE2 TRP A 136      41.940  70.070  95.440  1.00  0.00           C  
ATOM   1631  CE3 TRP A 136      42.170  69.860  93.050  1.00  0.00           C  
ATOM   1632  CZ2 TRP A 136      41.950  71.460  95.340  1.00  0.00           C  
ATOM   1633  CZ3 TRP A 136      42.230  71.250  92.940  1.00  0.00           C  
ATOM   1634  CH2 TRP A 136      42.080  72.040  94.080  1.00  0.00           C  
ATOM   1635  C   TRP A 136      41.910  65.600  91.950  1.00  0.00           C  
ATOM   1636  O   TRP A 136      41.500  66.190  90.960  1.00  0.00           O  
ATOM   1637  H   TRP A 136      40.800  65.270  95.160  1.00  0.00           H  
ATOM   1638  HA  TRP A 136      40.703  66.881  93.093  1.00  0.00           H  
ATOM   1639  HB2 TRP A 136      43.025  65.999  94.781  1.00  0.00           H  
ATOM   1640  HB3 TRP A 136      43.424  66.975  93.347  1.00  0.00           H  
ATOM   1641  HD1 TRP A 136      42.350  67.220  96.840  1.00  0.00           H  
ATOM   1642  HE1 TRP A 136      42.120  69.710  97.400  1.00  0.00           H  
ATOM   1643  HE3 TRP A 136      42.220  69.210  92.180  1.00  0.00           H  
ATOM   1644  HZ2 TRP A 136      41.850  72.210  96.120  1.00  0.00           H  
ATOM   1645  HZ3 TRP A 136      42.350  71.690  91.960  1.00  0.00           H  
ATOM   1646  HH2 TRP A 136      42.390  73.080  94.050  1.00  0.00           H  
ATOM   1647  N   CYS A 137      42.320  64.340  91.950  1.00  0.00           N  
ATOM   1648  CA  CYS A 137      42.670  63.560  90.750  1.00  0.00           C  
ATOM   1649  CB  CYS A 137      43.270  62.200  91.120  1.00  0.00           C  
ATOM   1650  SG  CYS A 137      44.180  61.460  89.720  1.00  0.00           S  
ATOM   1651  C   CYS A 137      41.430  63.330  89.890  1.00  0.00           C  
ATOM   1652  O   CYS A 137      41.520  63.320  88.660  1.00  0.00           O  
ATOM   1653  H   CYS A 137      42.660  63.960  92.820  1.00  0.00           H  
ATOM   1654  HA  CYS A 137      43.412  64.134  90.195  1.00  0.00           H  
ATOM   1655  HB2 CYS A 137      42.465  61.527  91.413  1.00  0.00           H  
ATOM   1656  HB3 CYS A 137      43.956  62.332  91.957  1.00  0.00           H  
ATOM   1657  HG  CYS A 137      45.320  62.110  89.860  1.00  0.00           H  
ATOM   1658  N   LEU A 138      40.300  62.990  90.500  1.00  0.00           N  
ATOM   1659  CA  LEU A 138      39.020  62.760  89.830  1.00  0.00           C  
ATOM   1660  CB  LEU A 138      37.940  62.550  90.900  1.00  0.00           C  
ATOM   1661  CG  LEU A 138      37.110  61.280  90.690  1.00  0.00           C  
ATOM   1662  CD1 LEU A 138      36.420  60.970  92.010  1.00  0.00           C  
ATOM   1663  CD2 LEU A 138      36.170  61.450  89.490  1.00  0.00           C  
ATOM   1664  C   LEU A 138      38.680  63.980  88.980  1.00  0.00           C  
ATOM   1665  O   LEU A 138      38.520  63.990  87.760  1.00  0.00           O  
ATOM   1666  H   LEU A 138      40.420  62.680  91.450  1.00  0.00           H  
ATOM   1667  HA  LEU A 138      39.075  61.880  89.189  1.00  0.00           H  
ATOM   1668  HB2 LEU A 138      38.426  62.487  91.873  1.00  0.00           H  
ATOM   1669  HB3 LEU A 138      37.268  63.408  90.885  1.00  0.00           H  
ATOM   1670  HG  LEU A 138      37.724  60.418  90.430  1.00  0.00           H  
ATOM   1671 HD11 LEU A 138      35.795  61.815  92.301  1.00  0.00           H  
ATOM   1672 HD12 LEU A 138      37.171  60.792  92.780  1.00  0.00           H  
ATOM   1673 HD13 LEU A 138      35.799  60.081  91.896  1.00  0.00           H  
ATOM   1674 HD21 LEU A 138      35.510  62.300  89.663  1.00  0.00           H  
ATOM   1675 HD22 LEU A 138      35.574  60.546  89.365  1.00  0.00           H  
ATOM   1676 HD23 LEU A 138      36.759  61.625  88.589  1.00  0.00           H  
ATOM   1677  N   ALA A 139      38.730  65.120  89.670  1.00  0.00           N  
ATOM   1678  CA  ALA A 139      38.210  66.370  89.110  1.00  0.00           C  
ATOM   1679  CB  ALA A 139      38.250  67.500  90.140  1.00  0.00           C  
ATOM   1680  C   ALA A 139      39.090  66.750  87.920  1.00  0.00           C  
ATOM   1681  O   ALA A 139      38.680  67.180  86.840  1.00  0.00           O  
ATOM   1682  H   ALA A 139      38.970  65.230  90.630  1.00  0.00           H  
ATOM   1683  HA  ALA A 139      37.172  66.224  88.810  1.00  0.00           H  
ATOM   1684  HB1 ALA A 139      39.279  67.666  90.457  1.00  0.00           H  
ATOM   1685  HB2 ALA A 139      37.643  67.226  91.003  1.00  0.00           H  
ATOM   1686  HB3 ALA A 139      37.856  68.413  89.693  1.00  0.00           H  
ATOM   1687  N   ALA A 140      40.400  66.620  88.120  1.00  0.00           N  
ATOM   1688  CA  ALA A 140      41.380  66.810  87.040  1.00  0.00           C  
ATOM   1689  CB  ALA A 140      42.860  66.770  87.450  1.00  0.00           C  
ATOM   1690  C   ALA A 140      41.240  65.820  85.880  1.00  0.00           C  
ATOM   1691  O   ALA A 140      40.910  66.290  84.790  1.00  0.00           O  
ATOM   1692  H   ALA A 140      40.800  66.530  89.030  1.00  0.00           H  
ATOM   1693  HA  ALA A 140      41.120  67.823  86.732  1.00  0.00           H  
ATOM   1694  HB1 ALA A 140      43.124  65.759  87.759  1.00  0.00           H  
ATOM   1695  HB2 ALA A 140      43.026  67.458  88.279  1.00  0.00           H  
ATOM   1696  HB3 ALA A 140      43.480  67.065  86.603  1.00  0.00           H  
ATOM   1697  N   GLY A 141      41.060  64.530  86.140  1.00  0.00           N  
ATOM   1698  CA  GLY A 141      40.820  63.540  85.080  1.00  0.00           C  
ATOM   1699  C   GLY A 141      39.590  63.850  84.230  1.00  0.00           C  
ATOM   1700  O   GLY A 141      39.630  63.580  83.030  1.00  0.00           O  
ATOM   1701  H   GLY A 141      41.060  64.210  87.090  1.00  0.00           H  
ATOM   1702  HA2 GLY A 141      41.693  63.513  84.428  1.00  0.00           H  
ATOM   1703  HA3 GLY A 141      40.683  62.563  85.544  1.00  0.00           H  
ATOM   1704  N   ARG A 142      38.570  64.430  84.860  1.00  0.00           N  
ATOM   1705  CA  ARG A 142      37.370  64.840  84.130  1.00  0.00           C  
ATOM   1706  CB  ARG A 142      36.200  65.100  85.080  1.00  0.00           C  
ATOM   1707  CG  ARG A 142      35.740  63.780  85.690  1.00  0.00           C  
ATOM   1708  CD  ARG A 142      34.350  64.000  86.290  1.00  0.00           C  
ATOM   1709  NE  ARG A 142      33.910  62.680  86.770  1.00  0.00           N  
ATOM   1710  CZ  ARG A 142      32.700  62.390  87.270  1.00  0.00           C  
ATOM   1711  NH1 ARG A 142      31.780  63.350  87.480  1.00  0.00           N  
ATOM   1712  NH2 ARG A 142      32.300  61.120  87.390  1.00  0.00           N1+
ATOM   1713  C   ARG A 142      37.500  66.070  83.240  1.00  0.00           C  
ATOM   1714  O   ARG A 142      36.870  66.150  82.180  1.00  0.00           O  
ATOM   1715  H   ARG A 142      38.430  64.560  85.850  1.00  0.00           H  
ATOM   1716  HA  ARG A 142      37.198  63.987  83.474  1.00  0.00           H  
ATOM   1717  HB2 ARG A 142      36.519  65.776  85.874  1.00  0.00           H  
ATOM   1718  HB3 ARG A 142      35.376  65.552  84.527  1.00  0.00           H  
ATOM   1719  HG2 ARG A 142      36.435  63.470  86.470  1.00  0.00           H  
ATOM   1720  HG3 ARG A 142      35.693  63.012  84.918  1.00  0.00           H  
ATOM   1721  HD2 ARG A 142      33.664  64.377  85.531  1.00  0.00           H  
ATOM   1722  HD3 ARG A 142      34.401  64.708  87.117  1.00  0.00           H  
ATOM   1723  HE  ARG A 142      34.370  61.870  86.410  1.00  0.00           H  
ATOM   1724 HH11 ARG A 142      30.840  63.080  87.660  1.00  0.00           H  
ATOM   1725 HH12 ARG A 142      32.040  64.300  87.320  1.00  0.00           H  
ATOM   1726 HH21 ARG A 142      31.380  60.980  87.770  1.00  0.00           H  
ATOM   1727 HH22 ARG A 142      32.890  60.350  87.140  1.00  0.00           H  
ATOM   1728  N   GLN A 143      38.270  67.050  83.700  1.00  0.00           N  
ATOM   1729  CA  GLN A 143      38.780  68.180  82.910  1.00  0.00           C  
ATOM   1730  CB  GLN A 143      39.370  69.300  83.770  1.00  0.00           C  
ATOM   1731  CG  GLN A 143      38.300  70.110  84.510  1.00  0.00           C  
ATOM   1732  CD  GLN A 143      38.680  71.560  84.810  1.00  0.00           C  
ATOM   1733  OE1 GLN A 143      38.920  72.350  83.890  1.00  0.00           O  
ATOM   1734  NE2 GLN A 143      38.570  71.940  86.080  1.00  0.00           N  
ATOM   1735  C   GLN A 143      39.710  67.810  81.750  1.00  0.00           C  
ATOM   1736  O   GLN A 143      39.480  68.290  80.650  1.00  0.00           O  
ATOM   1737  H   GLN A 143      38.560  67.060  84.660  1.00  0.00           H  
ATOM   1738  HA  GLN A 143      37.880  68.568  82.433  1.00  0.00           H  
ATOM   1739  HB2 GLN A 143      40.041  68.857  84.505  1.00  0.00           H  
ATOM   1740  HB3 GLN A 143      39.932  69.975  83.125  1.00  0.00           H  
ATOM   1741  HG2 GLN A 143      38.093  69.612  85.457  1.00  0.00           H  
ATOM   1742  HG3 GLN A 143      37.398  70.116  83.899  1.00  0.00           H  
ATOM   1743 HE21 GLN A 143      38.270  71.230  86.730  1.00  0.00           H  
ATOM   1744 HE22 GLN A 143      38.710  72.880  86.380  1.00  0.00           H  
ATOM   1745  N   ILE A 144      40.640  66.910  82.060  1.00  0.00           N  
ATOM   1746  CA  ILE A 144      41.510  66.370  81.010  1.00  0.00           C  
ATOM   1747  CB  ILE A 144      42.640  65.590  81.690  1.00  0.00           C  
ATOM   1748  CG1 ILE A 144      43.430  66.430  82.710  1.00  0.00           C  
ATOM   1749  CG2 ILE A 144      43.620  65.080  80.640  1.00  0.00           C  
ATOM   1750  CD1 ILE A 144      43.970  67.730  82.120  1.00  0.00           C  
ATOM   1751  C   ILE A 144      40.710  65.640  79.940  1.00  0.00           C  
ATOM   1752  O   ILE A 144      41.050  65.880  78.780  1.00  0.00           O  
ATOM   1753  H   ILE A 144      40.750  66.530  82.980  1.00  0.00           H  
ATOM   1754  HA  ILE A 144      41.993  67.157  80.431  1.00  0.00           H  
ATOM   1755  HB  ILE A 144      42.163  64.769  82.226  1.00  0.00           H  
ATOM   1756 HG12 ILE A 144      42.772  66.674  83.544  1.00  0.00           H  
ATOM   1757 HG13 ILE A 144      44.270  65.837  83.072  1.00  0.00           H  
ATOM   1758 HG21 ILE A 144      44.076  65.927  80.127  1.00  0.00           H  
ATOM   1759 HG22 ILE A 144      43.089  64.460  79.918  1.00  0.00           H  
ATOM   1760 HG23 ILE A 144      44.396  64.488  81.125  1.00  0.00           H  
ATOM   1761 HD11 ILE A 144      43.141  68.335  81.753  1.00  0.00           H  
ATOM   1762 HD12 ILE A 144      44.646  67.502  81.296  1.00  0.00           H  
ATOM   1763 HD13 ILE A 144      44.509  68.282  82.890  1.00  0.00           H  
ATOM   1764  N   HIS A 145      39.680  64.870  80.300  1.00  0.00           N  
ATOM   1765  CA  HIS A 145      38.770  64.270  79.310  1.00  0.00           C  
ATOM   1766  CB  HIS A 145      37.650  63.460  79.950  1.00  0.00           C  
ATOM   1767  CG  HIS A 145      37.350  62.180  79.180  1.00  0.00           C  
ATOM   1768  ND1 HIS A 145      38.120  61.300  78.540  1.00  0.00           N  
ATOM   1769  CD2 HIS A 145      36.120  61.870  78.780  1.00  0.00           C  
ATOM   1770  CE1 HIS A 145      37.400  60.550  77.710  1.00  0.00           C  
ATOM   1771  NE2 HIS A 145      36.120  60.890  77.870  1.00  0.00           N  
ATOM   1772  C   HIS A 145      38.060  65.290  78.410  1.00  0.00           C  
ATOM   1773  O   HIS A 145      37.860  65.220  77.200  1.00  0.00           O  
ATOM   1774  H   HIS A 145      39.630  64.420  81.190  1.00  0.00           H  
ATOM   1775  HA  HIS A 145      39.442  63.644  78.724  1.00  0.00           H  
ATOM   1776  HB2 HIS A 145      36.748  64.071  79.979  1.00  0.00           H  
ATOM   1777  HB3 HIS A 145      37.944  63.197  80.966  1.00  0.00           H  
ATOM   1778  HD1 HIS A 145      39.050  61.110  78.850  1.00  0.00           H  
ATOM   1779  HD2 HIS A 145      35.270  62.380  79.210  1.00  0.00           H  
ATOM   1780  HE1 HIS A 145      37.770  59.770  77.040  1.00  0.00           H  
ATOM   1781  N   LYS A 146      37.510  66.290  79.090  1.00  0.00           N  
ATOM   1782  CA  LYS A 146      36.900  67.370  78.300  1.00  0.00           C  
ATOM   1783  CB  LYS A 146      36.030  68.250  79.190  1.00  0.00           C  
ATOM   1784  CG  LYS A 146      34.970  67.470  79.970  1.00  0.00           C  
ATOM   1785  CD  LYS A 146      34.470  68.160  81.240  1.00  0.00           C  
ATOM   1786  CE  LYS A 146      33.690  67.020  81.890  1.00  0.00           C  
ATOM   1787  NZ  LYS A 146      33.030  67.350  83.170  1.00  0.00           N1+
ATOM   1788  C   LYS A 146      37.830  68.240  77.450  1.00  0.00           C  
ATOM   1789  O   LYS A 146      37.720  68.300  76.230  1.00  0.00           O  
ATOM   1790  H   LYS A 146      37.120  66.170  80.010  1.00  0.00           H  
ATOM   1791  HA  LYS A 146      36.309  66.832  77.559  1.00  0.00           H  
ATOM   1792  HB2 LYS A 146      36.675  68.764  79.903  1.00  0.00           H  
ATOM   1793  HB3 LYS A 146      35.526  68.984  78.562  1.00  0.00           H  
ATOM   1794  HG2 LYS A 146      34.115  67.309  79.313  1.00  0.00           H  
ATOM   1795  HG3 LYS A 146      35.397  66.508  80.253  1.00  0.00           H  
ATOM   1796  HD2 LYS A 146      33.825  69.008  81.010  1.00  0.00           H  
ATOM   1797  HD3 LYS A 146      35.296  68.492  81.869  1.00  0.00           H  
ATOM   1798  HE2 LYS A 146      34.384  66.199  82.072  1.00  0.00           H  
ATOM   1799  HE3 LYS A 146      32.921  66.697  81.189  1.00  0.00           H  
ATOM   1800  HZ1 LYS A 146      33.620  67.650  83.920  1.00  0.00           H  
ATOM   1801  HZ2 LYS A 146      32.360  68.050  82.940  1.00  0.00           H  
ATOM   1802  HZ3 LYS A 146      32.450  66.600  83.470  1.00  0.00           H  
ATOM   1803  N   ILE A 147      38.990  68.640  77.970  1.00  0.00           N  
ATOM   1804  CA  ILE A 147      39.990  69.480  77.300  1.00  0.00           C  
ATOM   1805  CB  ILE A 147      41.100  69.950  78.240  1.00  0.00           C  
ATOM   1806  CG1 ILE A 147      40.600  71.240  78.900  1.00  0.00           C  
ATOM   1807  CG2 ILE A 147      42.350  70.370  77.470  1.00  0.00           C  
ATOM   1808  CD1 ILE A 147      41.200  71.550  80.270  1.00  0.00           C  
ATOM   1809  C   ILE A 147      40.560  68.760  76.070  1.00  0.00           C  
ATOM   1810  O   ILE A 147      40.670  69.380  75.020  1.00  0.00           O  
ATOM   1811  H   ILE A 147      39.180  68.410  78.930  1.00  0.00           H  
ATOM   1812  HA  ILE A 147      39.478  70.383  76.968  1.00  0.00           H  
ATOM   1813  HB  ILE A 147      41.334  69.139  78.930  1.00  0.00           H  
ATOM   1814 HG12 ILE A 147      40.834  72.071  78.234  1.00  0.00           H  
ATOM   1815 HG13 ILE A 147      39.519  71.161  79.016  1.00  0.00           H  
ATOM   1816 HG21 ILE A 147      42.100  71.180  76.785  1.00  0.00           H  
ATOM   1817 HG22 ILE A 147      42.731  69.520  76.904  1.00  0.00           H  
ATOM   1818 HG23 ILE A 147      43.112  70.709  78.172  1.00  0.00           H  
ATOM   1819 HD11 ILE A 147      42.283  71.634  80.182  1.00  0.00           H  
ATOM   1820 HD12 ILE A 147      40.953  70.747  80.965  1.00  0.00           H  
ATOM   1821 HD13 ILE A 147      40.792  72.490  80.641  1.00  0.00           H  
ATOM   1822  N   ARG A 148      40.810  67.460  76.210  1.00  0.00           N  
ATOM   1823  CA  ARG A 148      41.290  66.530  75.180  1.00  0.00           C  
ATOM   1824  CB  ARG A 148      41.690  65.180  75.790  1.00  0.00           C  
ATOM   1825  CG  ARG A 148      43.170  65.030  76.160  1.00  0.00           C  
ATOM   1826  CD  ARG A 148      43.390  63.710  76.900  1.00  0.00           C  
ATOM   1827  NE  ARG A 148      44.800  63.570  77.300  1.00  0.00           N  
ATOM   1828  CZ  ARG A 148      45.620  62.650  76.770  1.00  0.00           C  
ATOM   1829  NH1 ARG A 148      45.330  61.860  75.730  1.00  0.00           N  
ATOM   1830  NH2 ARG A 148      46.790  62.400  77.360  1.00  0.00           N1+
ATOM   1831  C   ARG A 148      40.410  66.290  73.940  1.00  0.00           C  
ATOM   1832  O   ARG A 148      40.850  66.350  72.790  1.00  0.00           O  
ATOM   1833  H   ARG A 148      40.760  66.960  77.070  1.00  0.00           H  
ATOM   1834  HA  ARG A 148      42.149  67.072  74.785  1.00  0.00           H  
ATOM   1835  HB2 ARG A 148      41.102  65.035  76.696  1.00  0.00           H  
ATOM   1836  HB3 ARG A 148      41.445  64.401  75.069  1.00  0.00           H  
ATOM   1837  HG2 ARG A 148      43.468  65.859  76.803  1.00  0.00           H  
ATOM   1838  HG3 ARG A 148      43.772  65.040  75.252  1.00  0.00           H  
ATOM   1839  HD2 ARG A 148      43.120  62.882  76.244  1.00  0.00           H  
ATOM   1840  HD3 ARG A 148      42.761  63.689  77.790  1.00  0.00           H  
ATOM   1841  HE  ARG A 148      45.140  64.340  77.840  1.00  0.00           H  
ATOM   1842 HH11 ARG A 148      45.890  61.050  75.550  1.00  0.00           H  
ATOM   1843 HH12 ARG A 148      44.630  62.150  75.080  1.00  0.00           H  
ATOM   1844 HH21 ARG A 148      47.420  61.700  77.000  1.00  0.00           H  
ATOM   1845 HH22 ARG A 148      47.060  62.850  78.210  1.00  0.00           H  
ATOM   1846  N   LYS A 149      39.180  65.850  74.160  1.00  0.00           N  
ATOM   1847  CA  LYS A 149      38.160  65.810  73.110  1.00  0.00           C  
ATOM   1848  CB  LYS A 149      36.900  65.340  73.850  1.00  0.00           C  
ATOM   1849  CG  LYS A 149      37.050  63.880  74.300  1.00  0.00           C  
ATOM   1850  CD  LYS A 149      35.650  63.270  74.420  1.00  0.00           C  
ATOM   1851  CE  LYS A 149      35.050  63.750  75.740  1.00  0.00           C  
ATOM   1852  NZ  LYS A 149      33.770  63.080  76.010  1.00  0.00           N1+
ATOM   1853  C   LYS A 149      37.910  67.210  72.550  1.00  0.00           C  
ATOM   1854  O   LYS A 149      38.000  67.470  71.350  1.00  0.00           O  
ATOM   1855  H   LYS A 149      38.840  65.500  75.030  1.00  0.00           H  
ATOM   1856  HA  LYS A 149      38.449  65.171  72.275  1.00  0.00           H  
ATOM   1857  HB2 LYS A 149      36.743  65.970  74.725  1.00  0.00           H  
ATOM   1858  HB3 LYS A 149      36.041  65.423  73.184  1.00  0.00           H  
ATOM   1859  HG2 LYS A 149      37.632  63.325  73.564  1.00  0.00           H  
ATOM   1860  HG3 LYS A 149      37.553  63.841  75.266  1.00  0.00           H  
ATOM   1861  HD2 LYS A 149      35.717  62.182  74.416  1.00  0.00           H  
ATOM   1862  HD3 LYS A 149      35.028  63.599  73.587  1.00  0.00           H  
ATOM   1863  HE2 LYS A 149      34.885  64.826  75.686  1.00  0.00           H  
ATOM   1864  HE3 LYS A 149      35.746  63.529  76.549  1.00  0.00           H  
ATOM   1865  HZ1 LYS A 149      33.410  63.420  76.880  1.00  0.00           H  
ATOM   1866  HZ2 LYS A 149      33.030  63.350  75.390  1.00  0.00           H  
ATOM   1867  HZ3 LYS A 149      33.820  62.090  76.080  1.00  0.00           H  
ATOM   1868  N   GLN A 150      37.800  68.200  73.440  1.00  0.00           N  
ATOM   1869  CA  GLN A 150      37.640  69.600  73.030  1.00  0.00           C  
ATOM   1870  CB  GLN A 150      37.170  70.430  74.230  1.00  0.00           C  
ATOM   1871  CG  GLN A 150      35.650  70.530  74.220  1.00  0.00           C  
ATOM   1872  CD  GLN A 150      34.920  71.210  73.050  1.00  0.00           C  
ATOM   1873  OE1 GLN A 150      34.690  72.420  73.040  1.00  0.00           O  
ATOM   1874  NE2 GLN A 150      34.190  70.450  72.240  1.00  0.00           N  
ATOM   1875  C   GLN A 150      38.710  70.300  72.190  1.00  0.00           C  
ATOM   1876  O   GLN A 150      38.360  70.790  71.120  1.00  0.00           O  
ATOM   1877  H   GLN A 150      37.600  68.060  74.410  1.00  0.00           H  
ATOM   1878  HA  GLN A 150      36.879  69.532  72.252  1.00  0.00           H  
ATOM   1879  HB2 GLN A 150      37.496  69.950  75.153  1.00  0.00           H  
ATOM   1880  HB3 GLN A 150      37.599  71.430  74.170  1.00  0.00           H  
ATOM   1881  HG2 GLN A 150      35.367  71.072  75.122  1.00  0.00           H  
ATOM   1882  HG3 GLN A 150      35.270  69.510  74.275  1.00  0.00           H  
ATOM   1883 HE21 GLN A 150      34.280  69.470  72.390  1.00  0.00           H  
ATOM   1884 HE22 GLN A 150      33.720  70.940  71.500  1.00  0.00           H  
ATOM   1885  N   PHE A 151      39.990  70.090  72.480  1.00  0.00           N  
ATOM   1886  CA  PHE A 151      41.110  70.440  71.600  1.00  0.00           C  
ATOM   1887  CB  PHE A 151      42.450  70.000  72.200  1.00  0.00           C  
ATOM   1888  CG  PHE A 151      43.730  70.550  71.560  1.00  0.00           C  
ATOM   1889  CD1 PHE A 151      44.450  69.760  70.670  1.00  0.00           C  
ATOM   1890  CD2 PHE A 151      44.260  71.770  71.940  1.00  0.00           C  
ATOM   1891  CE1 PHE A 151      45.700  70.200  70.230  1.00  0.00           C  
ATOM   1892  CE2 PHE A 151      45.520  72.180  71.530  1.00  0.00           C  
ATOM   1893  CZ  PHE A 151      46.270  71.380  70.690  1.00  0.00           C  
ATOM   1894  C   PHE A 151      41.050  69.820  70.200  1.00  0.00           C  
ATOM   1895  O   PHE A 151      41.240  70.400  69.140  1.00  0.00           O  
ATOM   1896  H   PHE A 151      40.250  69.800  73.400  1.00  0.00           H  
ATOM   1897  HA  PHE A 151      41.027  71.523  71.509  1.00  0.00           H  
ATOM   1898  HB2 PHE A 151      42.453  70.302  73.247  1.00  0.00           H  
ATOM   1899  HB3 PHE A 151      42.495  68.913  72.136  1.00  0.00           H  
ATOM   1900  HD1 PHE A 151      44.000  68.860  70.270  1.00  0.00           H  
ATOM   1901  HD2 PHE A 151      43.870  72.280  72.820  1.00  0.00           H  
ATOM   1902  HE1 PHE A 151      46.250  69.560  69.530  1.00  0.00           H  
ATOM   1903  HE2 PHE A 151      45.970  73.110  71.870  1.00  0.00           H  
ATOM   1904  HZ  PHE A 151      47.130  71.810  70.170  1.00  0.00           H  
ATOM   1905  N   PHE A 152      40.840  68.510  70.110  1.00  0.00           N  
ATOM   1906  CA  PHE A 152      40.740  67.670  68.910  1.00  0.00           C  
ATOM   1907  CB  PHE A 152      40.610  66.190  69.290  1.00  0.00           C  
ATOM   1908  CG  PHE A 152      41.480  65.360  68.340  1.00  0.00           C  
ATOM   1909  CD1 PHE A 152      40.980  64.980  67.110  1.00  0.00           C  
ATOM   1910  CD2 PHE A 152      42.820  65.200  68.700  1.00  0.00           C  
ATOM   1911  CE1 PHE A 152      41.910  64.460  66.210  1.00  0.00           C  
ATOM   1912  CE2 PHE A 152      43.720  64.690  67.770  1.00  0.00           C  
ATOM   1913  CZ  PHE A 152      43.260  64.350  66.500  1.00  0.00           C  
ATOM   1914  C   PHE A 152      39.610  68.110  67.970  1.00  0.00           C  
ATOM   1915  O   PHE A 152      39.780  68.040  66.750  1.00  0.00           O  
ATOM   1916  H   PHE A 152      40.750  67.960  70.940  1.00  0.00           H  
ATOM   1917  HA  PHE A 152      41.668  67.801  68.353  1.00  0.00           H  
ATOM   1918  HB2 PHE A 152      40.946  66.044  70.317  1.00  0.00           H  
ATOM   1919  HB3 PHE A 152      39.569  65.879  69.201  1.00  0.00           H  
ATOM   1920  HD1 PHE A 152      39.910  64.830  66.980  1.00  0.00           H  
ATOM   1921  HD2 PHE A 152      43.120  65.020  69.730  1.00  0.00           H  
ATOM   1922  HE1 PHE A 152      41.720  64.480  65.130  1.00  0.00           H  
ATOM   1923  HE2 PHE A 152      44.690  64.310  68.070  1.00  0.00           H  
ATOM   1924  HZ  PHE A 152      43.930  64.060  65.690  1.00  0.00           H  
ATOM   1925  N   HIS A 153      38.490  68.560  68.520  1.00  0.00           N  
ATOM   1926  CA  HIS A 153      37.400  69.330  67.900  1.00  0.00           C  
ATOM   1927  CB  HIS A 153      36.360  69.610  68.980  1.00  0.00           C  
ATOM   1928  CG  HIS A 153      35.130  70.330  68.430  1.00  0.00           C  
ATOM   1929  ND1 HIS A 153      33.940  69.760  68.250  1.00  0.00           N  
ATOM   1930  CD2 HIS A 153      34.980  71.630  68.170  1.00  0.00           C  
ATOM   1931  CE1 HIS A 153      33.100  70.740  67.950  1.00  0.00           C  
ATOM   1932  NE2 HIS A 153      33.710  71.920  67.900  1.00  0.00           N  
ATOM   1933  C   HIS A 153      37.960  70.660  67.380  1.00  0.00           C  
ATOM   1934  O   HIS A 153      37.910  70.880  66.170  1.00  0.00           O  
ATOM   1935  H   HIS A 153      38.280  68.110  69.390  1.00  0.00           H  
ATOM   1936  HA  HIS A 153      36.956  68.778  67.072  1.00  0.00           H  
ATOM   1937  HB2 HIS A 153      36.814  70.232  69.751  1.00  0.00           H  
ATOM   1938  HB3 HIS A 153      36.045  68.662  69.417  1.00  0.00           H  
ATOM   1939  HD1 HIS A 153      33.700  68.860  68.610  1.00  0.00           H  
ATOM   1940  HD2 HIS A 153      35.780  72.340  67.950  1.00  0.00           H  
ATOM   1941  HE1 HIS A 153      32.060  70.580  67.670  1.00  0.00           H  
ATOM   1942  N   ALA A 154      38.630  71.410  68.250  1.00  0.00           N  
ATOM   1943  CA  ALA A 154      39.170  72.710  67.820  1.00  0.00           C  
ATOM   1944  CB  ALA A 154      39.710  73.400  69.070  1.00  0.00           C  
ATOM   1945  C   ALA A 154      40.200  72.790  66.690  1.00  0.00           C  
ATOM   1946  O   ALA A 154      40.000  73.610  65.790  1.00  0.00           O  
ATOM   1947  H   ALA A 154      38.780  71.140  69.200  1.00  0.00           H  
ATOM   1948  HA  ALA A 154      38.321  73.198  67.340  1.00  0.00           H  
ATOM   1949  HB1 ALA A 154      40.551  72.830  69.465  1.00  0.00           H  
ATOM   1950  HB2 ALA A 154      38.924  73.455  69.823  1.00  0.00           H  
ATOM   1951  HB3 ALA A 154      40.040  74.407  68.815  1.00  0.00           H  
ATOM   1952  N   ILE A 155      41.240  71.950  66.690  1.00  0.00           N  
ATOM   1953  CA  ILE A 155      42.240  72.010  65.620  1.00  0.00           C  
ATOM   1954  CB  ILE A 155      43.380  71.040  65.940  1.00  0.00           C  
ATOM   1955  CG1 ILE A 155      42.960  69.570  66.080  1.00  0.00           C  
ATOM   1956  CG2 ILE A 155      44.340  71.540  67.020  1.00  0.00           C  
ATOM   1957  CD1 ILE A 155      44.140  68.690  66.500  1.00  0.00           C  
ATOM   1958  C   ILE A 155      41.740  71.790  64.190  1.00  0.00           C  
ATOM   1959  O   ILE A 155      42.110  72.420  63.200  1.00  0.00           O  
ATOM   1960  H   ILE A 155      41.390  71.270  67.410  1.00  0.00           H  
ATOM   1961  HA  ILE A 155      42.575  73.047  65.614  1.00  0.00           H  
ATOM   1962  HB  ILE A 155      43.983  71.035  65.032  1.00  0.00           H  
ATOM   1963 HG12 ILE A 155      42.176  69.495  66.834  1.00  0.00           H  
ATOM   1964 HG13 ILE A 155      42.578  69.217  65.122  1.00  0.00           H  
ATOM   1965 HG21 ILE A 155      43.821  71.579  67.978  1.00  0.00           H  
ATOM   1966 HG22 ILE A 155      44.695  72.537  66.758  1.00  0.00           H  
ATOM   1967 HG23 ILE A 155      45.189  70.860  67.095  1.00  0.00           H  
ATOM   1968 HD11 ILE A 155      44.528  69.036  67.458  1.00  0.00           H  
ATOM   1969 HD12 ILE A 155      44.925  68.751  65.746  1.00  0.00           H  
ATOM   1970 HD13 ILE A 155      43.807  67.657  66.595  1.00  0.00           H  
ATOM   1971  N   MET A 156      40.900  70.770  64.080  1.00  0.00           N  
ATOM   1972  CA  MET A 156      40.340  70.390  62.770  1.00  0.00           C  
ATOM   1973  CB  MET A 156      39.620  69.060  62.990  1.00  0.00           C  
ATOM   1974  CG  MET A 156      40.640  68.030  63.490  1.00  0.00           C  
ATOM   1975  SD  MET A 156      41.950  67.720  62.250  1.00  0.00           S  
ATOM   1976  CE  MET A 156      42.700  66.350  63.100  1.00  0.00           C  
ATOM   1977  C   MET A 156      39.570  71.420  61.950  1.00  0.00           C  
ATOM   1978  O   MET A 156      39.190  71.180  60.800  1.00  0.00           O  
ATOM   1979  H   MET A 156      40.550  70.220  64.840  1.00  0.00           H  
ATOM   1980  HA  MET A 156      41.176  70.302  62.076  1.00  0.00           H  
ATOM   1981  HB2 MET A 156      39.183  68.719  62.051  1.00  0.00           H  
ATOM   1982  HB3 MET A 156      38.832  69.187  63.732  1.00  0.00           H  
ATOM   1983  HG2 MET A 156      40.123  67.094  63.700  1.00  0.00           H  
ATOM   1984  HG3 MET A 156      41.100  68.404  64.405  1.00  0.00           H  
ATOM   1985  HE1 MET A 156      43.546  65.981  62.520  1.00  0.00           H  
ATOM   1986  HE2 MET A 156      41.967  65.552  63.221  1.00  0.00           H  
ATOM   1987  HE3 MET A 156      43.047  66.677  64.080  1.00  0.00           H  
ATOM   1988  N   ARG A 157      39.310  72.590  62.530  1.00  0.00           N  
ATOM   1989  CA  ARG A 157      38.740  73.800  61.920  1.00  0.00           C  
ATOM   1990  CB  ARG A 157      37.920  74.560  62.960  1.00  0.00           C  
ATOM   1991  CG  ARG A 157      36.550  74.040  63.410  1.00  0.00           C  
ATOM   1992  CD  ARG A 157      35.400  74.520  62.520  1.00  0.00           C  
ATOM   1993  NE  ARG A 157      35.380  75.980  62.350  1.00  0.00           N  
ATOM   1994  CZ  ARG A 157      34.360  76.810  62.560  1.00  0.00           C  
ATOM   1995  NH1 ARG A 157      34.510  78.110  62.250  1.00  0.00           N  
ATOM   1996  NH2 ARG A 157      33.190  76.430  63.080  1.00  0.00           N1+
ATOM   1997  C   ARG A 157      39.790  74.690  61.250  1.00  0.00           C  
ATOM   1998  O   ARG A 157      39.530  75.170  60.150  1.00  0.00           O  
ATOM   1999  H   ARG A 157      39.550  72.680  63.500  1.00  0.00           H  
ATOM   2000  HA  ARG A 157      38.081  73.485  61.111  1.00  0.00           H  
ATOM   2001  HB2 ARG A 157      38.538  74.626  63.856  1.00  0.00           H  
ATOM   2002  HB3 ARG A 157      37.757  75.560  62.557  1.00  0.00           H  
ATOM   2003  HG2 ARG A 157      36.367  74.383  64.428  1.00  0.00           H  
ATOM   2004  HG3 ARG A 157      36.570  72.950  63.392  1.00  0.00           H  
ATOM   2005  HD2 ARG A 157      34.458  74.209  62.971  1.00  0.00           H  
ATOM   2006  HD3 ARG A 157      35.503  74.057  61.539  1.00  0.00           H  
ATOM   2007  HE  ARG A 157      36.240  76.340  61.990  1.00  0.00           H  
ATOM   2008 HH11 ARG A 157      33.750  78.750  62.270  1.00  0.00           H  
ATOM   2009 HH12 ARG A 157      35.400  78.520  62.050  1.00  0.00           H  
ATOM   2010 HH21 ARG A 157      32.480  77.090  63.340  1.00  0.00           H  
ATOM   2011 HH22 ARG A 157      33.060  75.470  63.320  1.00  0.00           H  
ATOM   2012  N   GLN A 158      41.050  74.570  61.640  1.00  0.00           N  
ATOM   2013  CA  GLN A 158      42.180  75.370  61.140  1.00  0.00           C  
ATOM   2014  CB  GLN A 158      43.350  75.100  62.090  1.00  0.00           C  
ATOM   2015  CG  GLN A 158      43.100  75.540  63.530  1.00  0.00           C  
ATOM   2016  CD  GLN A 158      43.090  77.040  63.810  1.00  0.00           C  
ATOM   2017  OE1 GLN A 158      42.200  77.690  64.360  1.00  0.00           O  
ATOM   2018  NE2 GLN A 158      44.100  77.720  63.270  1.00  0.00           N  
ATOM   2019  C   GLN A 158      42.590  75.220  59.670  1.00  0.00           C  
ATOM   2020  O   GLN A 158      42.390  74.230  58.970  1.00  0.00           O  
ATOM   2021  H   GLN A 158      41.310  73.990  62.420  1.00  0.00           H  
ATOM   2022  HA  GLN A 158      41.845  76.407  61.138  1.00  0.00           H  
ATOM   2023  HB2 GLN A 158      43.551  74.029  62.090  1.00  0.00           H  
ATOM   2024  HB3 GLN A 158      44.224  75.633  61.716  1.00  0.00           H  
ATOM   2025  HG2 GLN A 158      43.880  75.096  64.148  1.00  0.00           H  
ATOM   2026  HG3 GLN A 158      42.130  75.144  63.830  1.00  0.00           H  
ATOM   2027 HE21 GLN A 158      44.100  78.720  63.340  1.00  0.00           H  
ATOM   2028 HE22 GLN A 158      44.950  77.220  63.150  1.00  0.00           H  
ATOM   2029  N   GLU A 159      42.790  76.410  59.110  1.00  0.00           N  
ATOM   2030  CA  GLU A 159      43.360  76.680  57.790  1.00  0.00           C  
ATOM   2031  CB  GLU A 159      43.050  78.060  57.210  1.00  0.00           C  
ATOM   2032  CG  GLU A 159      41.550  78.300  57.370  1.00  0.00           C  
ATOM   2033  CD  GLU A 159      41.090  79.690  56.910  1.00  0.00           C  
ATOM   2034  OE1 GLU A 159      40.230  79.800  56.020  1.00  0.00           O  
ATOM   2035  OE2 GLU A 159      41.240  80.640  57.710  1.00  0.00           O1-
ATOM   2036  C   GLU A 159      44.860  76.430  57.590  1.00  0.00           C  
ATOM   2037  O   GLU A 159      45.590  76.450  58.580  1.00  0.00           O  
ATOM   2038  H   GLU A 159      42.580  77.220  59.660  1.00  0.00           H  
ATOM   2039  HA  GLU A 159      42.822  75.906  57.243  1.00  0.00           H  
ATOM   2040  HB2 GLU A 159      43.609  78.824  57.750  1.00  0.00           H  
ATOM   2041  HB3 GLU A 159      43.321  78.089  56.155  1.00  0.00           H  
ATOM   2042  HG2 GLU A 159      41.295  78.185  58.423  1.00  0.00           H  
ATOM   2043  HG3 GLU A 159      41.018  77.551  56.783  1.00  0.00           H  
ATOM   2044  N   ILE A 160      45.270  76.290  56.340  1.00  0.00           N  
ATOM   2045  CA  ILE A 160      46.650  75.980  55.910  1.00  0.00           C  
ATOM   2046  CB  ILE A 160      46.710  75.550  54.440  1.00  0.00           C  
ATOM   2047  CG1 ILE A 160      48.030  74.900  54.020  1.00  0.00           C  
ATOM   2048  CG2 ILE A 160      46.480  76.770  53.550  1.00  0.00           C  
ATOM   2049  CD1 ILE A 160      48.160  73.380  54.190  1.00  0.00           C  
ATOM   2050  C   ILE A 160      47.760  76.950  56.330  1.00  0.00           C  
ATOM   2051  O   ILE A 160      48.840  76.550  56.750  1.00  0.00           O  
ATOM   2052  H   ILE A 160      44.640  76.520  55.590  1.00  0.00           H  
ATOM   2053  HA  ILE A 160      46.912  75.114  56.517  1.00  0.00           H  
ATOM   2054  HB  ILE A 160      45.933  74.795  54.322  1.00  0.00           H  
ATOM   2055 HG12 ILE A 160      48.182  75.124  52.964  1.00  0.00           H  
ATOM   2056 HG13 ILE A 160      48.823  75.363  54.608  1.00  0.00           H  
ATOM   2057 HG21 ILE A 160      47.283  77.491  53.707  1.00  0.00           H  
ATOM   2058 HG22 ILE A 160      45.524  77.229  53.803  1.00  0.00           H  
ATOM   2059 HG23 ILE A 160      46.469  76.460  52.505  1.00  0.00           H  
ATOM   2060 HD11 ILE A 160      47.380  72.882  53.614  1.00  0.00           H  
ATOM   2061 HD12 ILE A 160      48.054  73.122  55.244  1.00  0.00           H  
ATOM   2062 HD13 ILE A 160      49.138  73.057  53.833  1.00  0.00           H  
ATOM   2063  N   GLY A 161      47.470  78.240  56.500  1.00  0.00           N  
ATOM   2064  CA  GLY A 161      48.400  79.220  57.090  1.00  0.00           C  
ATOM   2065  C   GLY A 161      48.930  78.890  58.480  1.00  0.00           C  
ATOM   2066  O   GLY A 161      50.090  79.030  58.890  1.00  0.00           O  
ATOM   2067  H   GLY A 161      46.600  78.580  56.140  1.00  0.00           H  
ATOM   2068  HA2 GLY A 161      49.255  79.312  56.421  1.00  0.00           H  
ATOM   2069  HA3 GLY A 161      47.881  80.177  57.150  1.00  0.00           H  
ATOM   2070  N   TRP A 162      48.020  78.310  59.250  1.00  0.00           N  
ATOM   2071  CA  TRP A 162      48.300  77.740  60.580  1.00  0.00           C  
ATOM   2072  CB  TRP A 162      47.100  77.680  61.520  1.00  0.00           C  
ATOM   2073  CG  TRP A 162      47.290  77.520  63.030  1.00  0.00           C  
ATOM   2074  CD1 TRP A 162      47.530  78.480  63.910  1.00  0.00           C  
ATOM   2075  CD2 TRP A 162      47.090  76.320  63.720  1.00  0.00           C  
ATOM   2076  NE1 TRP A 162      47.540  77.940  65.130  1.00  0.00           N  
ATOM   2077  CE2 TRP A 162      47.310  76.630  65.060  1.00  0.00           C  
ATOM   2078  CE3 TRP A 162      46.950  75.010  63.280  1.00  0.00           C  
ATOM   2079  CZ2 TRP A 162      47.420  75.620  66.010  1.00  0.00           C  
ATOM   2080  CZ3 TRP A 162      47.090  74.030  64.250  1.00  0.00           C  
ATOM   2081  CH2 TRP A 162      47.330  74.300  65.590  1.00  0.00           C  
ATOM   2082  C   TRP A 162      49.010  76.380  60.650  1.00  0.00           C  
ATOM   2083  O   TRP A 162      50.030  76.290  61.330  1.00  0.00           O  
ATOM   2084  H   TRP A 162      47.080  78.260  58.920  1.00  0.00           H  
ATOM   2085  HA  TRP A 162      49.017  78.490  60.915  1.00  0.00           H  
ATOM   2086  HB2 TRP A 162      46.545  78.607  61.374  1.00  0.00           H  
ATOM   2087  HB3 TRP A 162      46.492  76.837  61.193  1.00  0.00           H  
ATOM   2088  HD1 TRP A 162      47.660  79.540  63.690  1.00  0.00           H  
ATOM   2089  HE1 TRP A 162      47.810  78.460  65.940  1.00  0.00           H  
ATOM   2090  HE3 TRP A 162      46.700  74.790  62.240  1.00  0.00           H  
ATOM   2091  HZ2 TRP A 162      47.790  75.800  67.020  1.00  0.00           H  
ATOM   2092  HZ3 TRP A 162      47.350  73.020  63.920  1.00  0.00           H  
ATOM   2093  HH2 TRP A 162      47.030  73.540  66.310  1.00  0.00           H  
ATOM   2094  N   PHE A 163      48.630  75.560  59.670  1.00  0.00           N  
ATOM   2095  CA  PHE A 163      49.120  74.200  59.420  1.00  0.00           C  
ATOM   2096  CB  PHE A 163      48.130  73.540  58.460  1.00  0.00           C  
ATOM   2097  CG  PHE A 163      48.630  72.100  58.320  1.00  0.00           C  
ATOM   2098  CD1 PHE A 163      48.490  71.160  59.330  1.00  0.00           C  
ATOM   2099  CD2 PHE A 163      49.310  71.700  57.180  1.00  0.00           C  
ATOM   2100  CE1 PHE A 163      48.940  69.850  59.180  1.00  0.00           C  
ATOM   2101  CE2 PHE A 163      49.820  70.410  57.030  1.00  0.00           C  
ATOM   2102  CZ  PHE A 163      49.700  69.510  58.070  1.00  0.00           C  
ATOM   2103  C   PHE A 163      50.570  74.320  58.950  1.00  0.00           C  
ATOM   2104  O   PHE A 163      51.360  73.470  59.370  1.00  0.00           O  
ATOM   2105  H   PHE A 163      47.790  75.850  59.210  1.00  0.00           H  
ATOM   2106  HA  PHE A 163      49.158  73.546  60.291  1.00  0.00           H  
ATOM   2107  HB2 PHE A 163      47.122  73.559  58.874  1.00  0.00           H  
ATOM   2108  HB3 PHE A 163      48.136  74.045  57.494  1.00  0.00           H  
ATOM   2109  HD1 PHE A 163      48.150  71.400  60.350  1.00  0.00           H  
ATOM   2110  HD2 PHE A 163      49.550  72.390  56.370  1.00  0.00           H  
ATOM   2111  HE1 PHE A 163      48.870  69.080  59.950  1.00  0.00           H  
ATOM   2112  HE2 PHE A 163      50.240  70.070  56.080  1.00  0.00           H  
ATOM   2113  HZ  PHE A 163      50.300  68.590  58.010  1.00  0.00           H  
ATOM   2114  N   ASP A 164      50.980  75.250  58.100  1.00  0.00           N  
ATOM   2115  CA  ASP A 164      52.400  75.390  57.740  1.00  0.00           C  
ATOM   2116  CB  ASP A 164      52.610  76.270  56.510  1.00  0.00           C  
ATOM   2117  CG  ASP A 164      54.000  76.340  55.870  1.00  0.00           C  
ATOM   2118  OD1 ASP A 164      54.480  77.400  55.420  1.00  0.00           O  
ATOM   2119  OD2 ASP A 164      54.650  75.270  55.950  1.00  0.00           O1-
ATOM   2120  C   ASP A 164      53.390  75.850  58.810  1.00  0.00           C  
ATOM   2121  O   ASP A 164      54.420  75.260  59.120  1.00  0.00           O  
ATOM   2122  H   ASP A 164      50.390  75.920  57.650  1.00  0.00           H  
ATOM   2123  HA  ASP A 164      52.641  74.343  57.554  1.00  0.00           H  
ATOM   2124  HB2 ASP A 164      52.339  77.286  56.796  1.00  0.00           H  
ATOM   2125  HB3 ASP A 164      51.923  75.913  55.742  1.00  0.00           H  
ATOM   2126  N   VAL A 165      52.870  76.800  59.590  1.00  0.00           N  
ATOM   2127  CA  VAL A 165      53.440  77.350  60.820  1.00  0.00           C  
ATOM   2128  CB  VAL A 165      52.670  78.640  61.150  1.00  0.00           C  
ATOM   2129  CG1 VAL A 165      52.870  79.140  62.580  1.00  0.00           C  
ATOM   2130  CG2 VAL A 165      53.170  79.740  60.210  1.00  0.00           C  
ATOM   2131  C   VAL A 165      53.520  76.310  61.940  1.00  0.00           C  
ATOM   2132  O   VAL A 165      54.620  76.110  62.450  1.00  0.00           O  
ATOM   2133  H   VAL A 165      52.130  77.390  59.260  1.00  0.00           H  
ATOM   2134  HA  VAL A 165      54.487  77.621  60.688  1.00  0.00           H  
ATOM   2135  HB  VAL A 165      51.611  78.411  61.031  1.00  0.00           H  
ATOM   2136 HG11 VAL A 165      53.922  79.380  62.737  1.00  0.00           H  
ATOM   2137 HG12 VAL A 165      52.566  78.364  63.282  1.00  0.00           H  
ATOM   2138 HG13 VAL A 165      52.266  80.033  62.741  1.00  0.00           H  
ATOM   2139 HG21 VAL A 165      54.232  79.913  60.386  1.00  0.00           H  
ATOM   2140 HG22 VAL A 165      52.616  80.659  60.399  1.00  0.00           H  
ATOM   2141 HG23 VAL A 165      53.018  79.431  59.176  1.00  0.00           H  
ATOM   2142  N   HIS A 166      52.390  75.870  62.490  1.00  0.00           N  
ATOM   2143  CA  HIS A 166      52.300  74.830  63.520  1.00  0.00           C  
ATOM   2144  CB  HIS A 166      50.920  74.970  64.170  1.00  0.00           C  
ATOM   2145  CG  HIS A 166      50.870  75.960  65.330  1.00  0.00           C  
ATOM   2146  ND1 HIS A 166      51.180  75.910  66.620  1.00  0.00           N  
ATOM   2147  CD2 HIS A 166      50.550  77.240  65.120  1.00  0.00           C  
ATOM   2148  CE1 HIS A 166      51.050  77.110  67.190  1.00  0.00           C  
ATOM   2149  NE2 HIS A 166      50.670  77.950  66.230  1.00  0.00           N  
ATOM   2150  C   HIS A 166      52.610  73.380  63.140  1.00  0.00           C  
ATOM   2151  O   HIS A 166      52.520  72.980  61.980  1.00  0.00           O  
ATOM   2152  H   HIS A 166      51.480  76.170  62.220  1.00  0.00           H  
ATOM   2153  HA  HIS A 166      53.127  75.021  64.204  1.00  0.00           H  
ATOM   2154  HB2 HIS A 166      50.617  73.992  64.543  1.00  0.00           H  
ATOM   2155  HB3 HIS A 166      50.215  75.302  63.407  1.00  0.00           H  
ATOM   2156  HD1 HIS A 166      51.770  75.250  67.090  1.00  0.00           H  
ATOM   2157  HD2 HIS A 166      50.400  77.710  64.150  1.00  0.00           H  
ATOM   2158  HE1 HIS A 166      51.010  77.230  68.270  1.00  0.00           H  
ATOM   2159  N   ASP A 167      53.060  72.530  64.070  1.00  0.00           N  
ATOM   2160  CA  ASP A 167      53.590  71.180  63.860  1.00  0.00           C  
ATOM   2161  CB  ASP A 167      55.060  71.320  64.250  1.00  0.00           C  
ATOM   2162  CG  ASP A 167      55.910  70.050  64.360  1.00  0.00           C  
ATOM   2163  OD1 ASP A 167      56.460  69.630  63.330  1.00  0.00           O  
ATOM   2164  OD2 ASP A 167      55.870  69.440  65.450  1.00  0.00           O1-
ATOM   2165  C   ASP A 167      52.900  70.020  64.580  1.00  0.00           C  
ATOM   2166  O   ASP A 167      52.470  70.080  65.730  1.00  0.00           O  
ATOM   2167  H   ASP A 167      52.890  72.780  65.020  1.00  0.00           H  
ATOM   2168  HA  ASP A 167      53.412  70.878  62.828  1.00  0.00           H  
ATOM   2169  HB2 ASP A 167      55.090  71.813  65.222  1.00  0.00           H  
ATOM   2170  HB3 ASP A 167      55.532  71.960  63.504  1.00  0.00           H  
ATOM   2171  N   VAL A 168      52.880  68.920  63.830  1.00  0.00           N  
ATOM   2172  CA  VAL A 168      52.340  67.610  64.230  1.00  0.00           C  
ATOM   2173  CB  VAL A 168      52.610  66.610  63.100  1.00  0.00           C  
ATOM   2174  CG1 VAL A 168      52.300  65.140  63.390  1.00  0.00           C  
ATOM   2175  CG2 VAL A 168      51.940  67.110  61.830  1.00  0.00           C  
ATOM   2176  C   VAL A 168      52.910  67.110  65.560  1.00  0.00           C  
ATOM   2177  O   VAL A 168      52.120  66.810  66.460  1.00  0.00           O  
ATOM   2178  H   VAL A 168      53.250  68.830  62.910  1.00  0.00           H  
ATOM   2179  HA  VAL A 168      51.268  67.715  64.394  1.00  0.00           H  
ATOM   2180  HB  VAL A 168      53.693  66.583  62.979  1.00  0.00           H  
ATOM   2181 HG11 VAL A 168      51.227  65.017  63.536  1.00  0.00           H  
ATOM   2182 HG12 VAL A 168      52.827  64.829  64.292  1.00  0.00           H  
ATOM   2183 HG13 VAL A 168      52.625  64.527  62.549  1.00  0.00           H  
ATOM   2184 HG21 VAL A 168      50.860  67.129  61.973  1.00  0.00           H  
ATOM   2185 HG22 VAL A 168      52.186  66.444  61.003  1.00  0.00           H  
ATOM   2186 HG23 VAL A 168      52.294  68.116  61.604  1.00  0.00           H  
ATOM   2187  N   GLY A 169      54.210  67.170  65.790  1.00  0.00           N  
ATOM   2188  CA  GLY A 169      54.810  66.670  67.040  1.00  0.00           C  
ATOM   2189  C   GLY A 169      54.460  67.640  68.180  1.00  0.00           C  
ATOM   2190  O   GLY A 169      54.390  67.130  69.290  1.00  0.00           O  
ATOM   2191  H   GLY A 169      54.850  67.690  65.220  1.00  0.00           H  
ATOM   2192  HA2 GLY A 169      54.413  65.680  67.266  1.00  0.00           H  
ATOM   2193  HA3 GLY A 169      55.893  66.611  66.929  1.00  0.00           H  
ATOM   2194  N   GLU A 170      54.240  68.920  67.910  1.00  0.00           N  
ATOM   2195  CA  GLU A 170      53.780  69.950  68.850  1.00  0.00           C  
ATOM   2196  CB  GLU A 170      53.840  71.330  68.190  1.00  0.00           C  
ATOM   2197  CG  GLU A 170      53.050  72.480  68.830  1.00  0.00           C  
ATOM   2198  CD  GLU A 170      53.160  73.710  67.930  1.00  0.00           C  
ATOM   2199  OE1 GLU A 170      53.330  73.600  66.690  1.00  0.00           O  
ATOM   2200  OE2 GLU A 170      52.860  74.770  68.520  1.00  0.00           O1-
ATOM   2201  C   GLU A 170      52.370  69.620  69.330  1.00  0.00           C  
ATOM   2202  O   GLU A 170      52.140  69.300  70.500  1.00  0.00           O  
ATOM   2203  H   GLU A 170      54.410  69.260  66.980  1.00  0.00           H  
ATOM   2204  HA  GLU A 170      54.437  69.969  69.720  1.00  0.00           H  
ATOM   2205  HB2 GLU A 170      54.887  71.631  68.168  1.00  0.00           H  
ATOM   2206  HB3 GLU A 170      53.473  71.216  67.170  1.00  0.00           H  
ATOM   2207  HG2 GLU A 170      53.463  72.706  69.813  1.00  0.00           H  
ATOM   2208  HG3 GLU A 170      52.003  72.193  68.933  1.00  0.00           H  
ATOM   2209  N   LEU A 171      51.450  69.500  68.380  1.00  0.00           N  
ATOM   2210  CA  LEU A 171      50.110  68.980  68.680  1.00  0.00           C  
ATOM   2211  CB  LEU A 171      49.370  68.860  67.350  1.00  0.00           C  
ATOM   2212  CG  LEU A 171      48.970  70.230  66.790  1.00  0.00           C  
ATOM   2213  CD1 LEU A 171      48.420  70.120  65.370  1.00  0.00           C  
ATOM   2214  CD2 LEU A 171      47.910  70.950  67.620  1.00  0.00           C  
ATOM   2215  C   LEU A 171      49.960  67.690  69.500  1.00  0.00           C  
ATOM   2216  O   LEU A 171      49.290  67.650  70.530  1.00  0.00           O  
ATOM   2217  H   LEU A 171      51.680  69.810  67.450  1.00  0.00           H  
ATOM   2218  HA  LEU A 171      49.686  69.705  69.375  1.00  0.00           H  
ATOM   2219  HB2 LEU A 171      50.019  68.361  66.630  1.00  0.00           H  
ATOM   2220  HB3 LEU A 171      48.469  68.265  67.501  1.00  0.00           H  
ATOM   2221  HG  LEU A 171      49.895  70.806  66.815  1.00  0.00           H  
ATOM   2222 HD11 LEU A 171      47.497  69.540  65.382  1.00  0.00           H  
ATOM   2223 HD12 LEU A 171      49.153  69.624  64.734  1.00  0.00           H  
ATOM   2224 HD13 LEU A 171      48.217  71.118  64.981  1.00  0.00           H  
ATOM   2225 HD21 LEU A 171      46.982  70.378  67.599  1.00  0.00           H  
ATOM   2226 HD22 LEU A 171      47.735  71.942  67.204  1.00  0.00           H  
ATOM   2227 HD23 LEU A 171      48.256  71.043  68.649  1.00  0.00           H  
ATOM   2228  N   ASN A 172      50.790  66.730  69.120  1.00  0.00           N  
ATOM   2229  CA  ASN A 172      50.760  65.420  69.780  1.00  0.00           C  
ATOM   2230  CB  ASN A 172      51.680  64.470  69.000  1.00  0.00           C  
ATOM   2231  CG  ASN A 172      51.050  63.100  68.710  1.00  0.00           C  
ATOM   2232  OD1 ASN A 172      49.840  62.990  68.500  1.00  0.00           O  
ATOM   2233  ND2 ASN A 172      51.760  62.020  69.010  1.00  0.00           N  
ATOM   2234  C   ASN A 172      51.200  65.570  71.230  1.00  0.00           C  
ATOM   2235  O   ASN A 172      50.560  65.070  72.160  1.00  0.00           O  
ATOM   2236  H   ASN A 172      51.350  66.820  68.290  1.00  0.00           H  
ATOM   2237  HA  ASN A 172      49.752  65.006  69.786  1.00  0.00           H  
ATOM   2238  HB2 ASN A 172      52.588  64.315  69.583  1.00  0.00           H  
ATOM   2239  HB3 ASN A 172      51.934  64.940  68.050  1.00  0.00           H  
ATOM   2240 HD21 ASN A 172      52.670  62.120  69.410  1.00  0.00           H  
ATOM   2241 HD22 ASN A 172      51.470  61.100  68.770  1.00  0.00           H  
ATOM   2242  N   THR A 173      52.300  66.300  71.390  1.00  0.00           N  
ATOM   2243  CA  THR A 173      52.890  66.500  72.720  1.00  0.00           C  
ATOM   2244  CB  THR A 173      54.330  66.970  72.900  1.00  0.00           C  
ATOM   2245  OG1 THR A 173      54.680  68.140  72.150  1.00  0.00           O  
ATOM   2246  CG2 THR A 173      55.250  65.760  72.750  1.00  0.00           C  
ATOM   2247  C   THR A 173      52.080  67.360  73.690  1.00  0.00           C  
ATOM   2248  O   THR A 173      52.190  67.330  74.920  1.00  0.00           O  
ATOM   2249  H   THR A 173      52.850  66.620  70.610  1.00  0.00           H  
ATOM   2250  HA  THR A 173      52.872  65.433  72.942  1.00  0.00           H  
ATOM   2251  HB  THR A 173      54.463  67.358  73.910  1.00  0.00           H  
ATOM   2252 HG21 THR A 173      55.143  65.344  71.748  1.00  0.00           H  
ATOM   2253 HG22 THR A 173      54.980  65.004  73.488  1.00  0.00           H  
ATOM   2254 HG23 THR A 173      56.284  66.068  72.907  1.00  0.00           H  
ATOM   2255  HG1 THR A 173      54.650  67.960  71.160  1.00  0.00           H  
ATOM   2256  N   ARG A 174      51.340  68.260  73.060  1.00  0.00           N  
ATOM   2257  CA  ARG A 174      50.360  69.060  73.810  1.00  0.00           C  
ATOM   2258  CB  ARG A 174      49.700  70.200  73.020  1.00  0.00           C  
ATOM   2259  CG  ARG A 174      50.720  71.220  72.490  1.00  0.00           C  
ATOM   2260  CD  ARG A 174      51.110  72.140  73.640  1.00  0.00           C  
ATOM   2261  NE  ARG A 174      51.960  73.260  73.220  1.00  0.00           N  
ATOM   2262  CZ  ARG A 174      52.670  74.120  73.970  1.00  0.00           C  
ATOM   2263  NH1 ARG A 174      52.790  74.040  75.300  1.00  0.00           N  
ATOM   2264  NH2 ARG A 174      53.400  75.060  73.350  1.00  0.00           N1+
ATOM   2265  C   ARG A 174      49.170  68.260  74.320  1.00  0.00           C  
ATOM   2266  O   ARG A 174      48.800  68.540  75.460  1.00  0.00           O  
ATOM   2267  H   ARG A 174      51.420  68.270  72.060  1.00  0.00           H  
ATOM   2268  HA  ARG A 174      50.994  69.441  74.611  1.00  0.00           H  
ATOM   2269  HB2 ARG A 174      49.162  69.772  72.174  1.00  0.00           H  
ATOM   2270  HB3 ARG A 174      48.997  70.717  73.674  1.00  0.00           H  
ATOM   2271  HG2 ARG A 174      50.274  71.804  71.685  1.00  0.00           H  
ATOM   2272  HG3 ARG A 174      51.603  70.700  72.117  1.00  0.00           H  
ATOM   2273  HD2 ARG A 174      51.650  71.555  74.384  1.00  0.00           H  
ATOM   2274  HD3 ARG A 174      50.200  72.543  74.085  1.00  0.00           H  
ATOM   2275  HE  ARG A 174      51.740  73.570  72.300  1.00  0.00           H  
ATOM   2276 HH11 ARG A 174      53.160  74.840  75.780  1.00  0.00           H  
ATOM   2277 HH12 ARG A 174      52.820  73.140  75.750  1.00  0.00           H  
ATOM   2278 HH21 ARG A 174      53.270  75.270  72.380  1.00  0.00           H  
ATOM   2279 HH22 ARG A 174      54.070  75.570  73.880  1.00  0.00           H  
ATOM   2280  N   LEU A 175      48.630  67.290  73.580  1.00  0.00           N  
ATOM   2281  CA  LEU A 175      47.570  66.340  73.940  1.00  0.00           C  
ATOM   2282  CB  LEU A 175      47.130  65.450  72.780  1.00  0.00           C  
ATOM   2283  CG  LEU A 175      46.440  66.340  71.750  1.00  0.00           C  
ATOM   2284  CD1 LEU A 175      46.630  65.770  70.340  1.00  0.00           C  
ATOM   2285  CD2 LEU A 175      44.930  66.230  72.010  1.00  0.00           C  
ATOM   2286  C   LEU A 175      48.010  65.490  75.130  1.00  0.00           C  
ATOM   2287  O   LEU A 175      47.310  65.280  76.120  1.00  0.00           O  
ATOM   2288  H   LEU A 175      48.650  67.300  72.580  1.00  0.00           H  
ATOM   2289  HA  LEU A 175      46.698  66.935  74.213  1.00  0.00           H  
ATOM   2290  HB2 LEU A 175      47.999  64.968  72.332  1.00  0.00           H  
ATOM   2291  HB3 LEU A 175      46.436  64.689  73.138  1.00  0.00           H  
ATOM   2292  HG  LEU A 175      46.841  67.351  71.825  1.00  0.00           H  
ATOM   2293 HD11 LEU A 175      46.220  64.761  70.298  1.00  0.00           H  
ATOM   2294 HD12 LEU A 175      47.693  65.741  70.100  1.00  0.00           H  
ATOM   2295 HD13 LEU A 175      46.112  66.403  69.619  1.00  0.00           H  
ATOM   2296 HD21 LEU A 175      44.620  65.189  71.915  1.00  0.00           H  
ATOM   2297 HD22 LEU A 175      44.391  66.838  71.283  1.00  0.00           H  
ATOM   2298 HD23 LEU A 175      44.708  66.584  73.017  1.00  0.00           H  
ATOM   2299  N   THR A 176      49.200  64.890  75.080  1.00  0.00           N  
ATOM   2300  CA  THR A 176      49.810  64.030  76.110  1.00  0.00           C  
ATOM   2301  CB  THR A 176      50.880  63.080  75.560  1.00  0.00           C  
ATOM   2302  OG1 THR A 176      51.810  63.920  74.880  1.00  0.00           O  
ATOM   2303  CG2 THR A 176      50.290  61.990  74.660  1.00  0.00           C  
ATOM   2304  C   THR A 176      50.310  64.780  77.340  1.00  0.00           C  
ATOM   2305  O   THR A 176      49.680  64.890  78.400  1.00  0.00           O  
ATOM   2306  H   THR A 176      49.820  65.100  74.320  1.00  0.00           H  
ATOM   2307  HA  THR A 176      48.979  63.412  76.451  1.00  0.00           H  
ATOM   2308  HB  THR A 176      51.367  62.518  76.357  1.00  0.00           H  
ATOM   2309 HG21 THR A 176      49.774  62.453  73.819  1.00  0.00           H  
ATOM   2310 HG22 THR A 176      49.584  61.388  75.233  1.00  0.00           H  
ATOM   2311 HG23 THR A 176      51.092  61.353  74.287  1.00  0.00           H  
ATOM   2312  HG1 THR A 176      52.260  63.440  74.130  1.00  0.00           H  
ATOM   2313  N   ASP A 177      51.520  65.320  77.220  1.00  0.00           N  
ATOM   2314  CA  ASP A 177      52.340  65.900  78.290  1.00  0.00           C  
ATOM   2315  CB  ASP A 177      53.830  66.060  78.000  1.00  0.00           C  
ATOM   2316  CG  ASP A 177      54.830  66.260  79.140  1.00  0.00           C  
ATOM   2317  OD1 ASP A 177      55.380  67.380  79.040  1.00  0.00           O  
ATOM   2318  OD2 ASP A 177      55.060  65.420  80.040  1.00  0.00           O1-
ATOM   2319  C   ASP A 177      51.860  67.250  78.820  1.00  0.00           C  
ATOM   2320  O   ASP A 177      51.580  67.280  80.020  1.00  0.00           O  
ATOM   2321  H   ASP A 177      51.890  65.340  76.290  1.00  0.00           H  
ATOM   2322  HA  ASP A 177      52.205  65.121  79.041  1.00  0.00           H  
ATOM   2323  HB2 ASP A 177      53.928  66.925  77.344  1.00  0.00           H  
ATOM   2324  HB3 ASP A 177      54.142  65.162  77.466  1.00  0.00           H  
ATOM   2325  N   ASP A 178      51.720  68.290  78.010  1.00  0.00           N  
ATOM   2326  CA  ASP A 178      51.220  69.570  78.530  1.00  0.00           C  
ATOM   2327  CB  ASP A 178      51.190  70.590  77.380  1.00  0.00           C  
ATOM   2328  CG  ASP A 178      52.610  71.020  77.030  1.00  0.00           C  
ATOM   2329  OD1 ASP A 178      53.240  71.770  77.810  1.00  0.00           O  
ATOM   2330  OD2 ASP A 178      53.080  70.540  75.970  1.00  0.00           O1-
ATOM   2331  C   ASP A 178      49.870  69.620  79.250  1.00  0.00           C  
ATOM   2332  O   ASP A 178      49.700  70.450  80.140  1.00  0.00           O  
ATOM   2333  H   ASP A 178      51.870  68.180  77.030  1.00  0.00           H  
ATOM   2334  HA  ASP A 178      51.929  69.791  79.328  1.00  0.00           H  
ATOM   2335  HB2 ASP A 178      50.613  71.463  77.686  1.00  0.00           H  
ATOM   2336  HB3 ASP A 178      50.724  70.135  76.506  1.00  0.00           H  
ATOM   2337  N   VAL A 179      48.880  68.860  78.800  1.00  0.00           N  
ATOM   2338  CA  VAL A 179      47.580  68.570  79.430  1.00  0.00           C  
ATOM   2339  CB  VAL A 179      46.690  68.140  78.260  1.00  0.00           C  
ATOM   2340  CG1 VAL A 179      45.480  67.380  78.810  1.00  0.00           C  
ATOM   2341  CG2 VAL A 179      46.100  69.430  77.700  1.00  0.00           C  
ATOM   2342  C   VAL A 179      47.750  67.720  80.690  1.00  0.00           C  
ATOM   2343  O   VAL A 179      47.090  67.970  81.700  1.00  0.00           O  
ATOM   2344  H   VAL A 179      48.950  68.660  77.830  1.00  0.00           H  
ATOM   2345  HA  VAL A 179      47.048  69.395  79.904  1.00  0.00           H  
ATOM   2346  HB  VAL A 179      47.255  67.543  77.544  1.00  0.00           H  
ATOM   2347 HG11 VAL A 179      44.946  68.012  79.520  1.00  0.00           H  
ATOM   2348 HG12 VAL A 179      45.818  66.474  79.313  1.00  0.00           H  
ATOM   2349 HG13 VAL A 179      44.815  67.113  77.989  1.00  0.00           H  
ATOM   2350 HG21 VAL A 179      45.557  69.953  78.487  1.00  0.00           H  
ATOM   2351 HG22 VAL A 179      45.417  69.193  76.884  1.00  0.00           H  
ATOM   2352 HG23 VAL A 179      46.904  70.066  77.328  1.00  0.00           H  
ATOM   2353  N   SER A 180      48.720  66.810  80.710  1.00  0.00           N  
ATOM   2354  CA  SER A 180      49.210  66.170  81.930  1.00  0.00           C  
ATOM   2355  CB  SER A 180      50.130  65.000  81.560  1.00  0.00           C  
ATOM   2356  OG  SER A 180      50.690  64.570  82.800  1.00  0.00           O  
ATOM   2357  C   SER A 180      49.770  67.160  82.950  1.00  0.00           C  
ATOM   2358  O   SER A 180      49.370  67.070  84.110  1.00  0.00           O  
ATOM   2359  H   SER A 180      49.010  66.270  79.920  1.00  0.00           H  
ATOM   2360  HA  SER A 180      48.369  65.740  82.474  1.00  0.00           H  
ATOM   2361  HB2 SER A 180      50.914  65.329  80.878  1.00  0.00           H  
ATOM   2362  HB3 SER A 180      49.560  64.195  81.097  1.00  0.00           H  
ATOM   2363  HG  SER A 180      50.190  63.900  83.340  1.00  0.00           H  
ATOM   2364  N   LYS A 181      50.290  68.290  82.470  1.00  0.00           N  
ATOM   2365  CA  LYS A 181      50.740  69.330  83.390  1.00  0.00           C  
ATOM   2366  CB  LYS A 181      51.670  70.380  82.780  1.00  0.00           C  
ATOM   2367  CG  LYS A 181      53.010  69.750  82.400  1.00  0.00           C  
ATOM   2368  CD  LYS A 181      53.880  70.620  81.500  1.00  0.00           C  
ATOM   2369  CE  LYS A 181      54.910  69.770  80.760  1.00  0.00           C  
ATOM   2370  NZ  LYS A 181      55.610  70.730  79.900  1.00  0.00           N1+
ATOM   2371  C   LYS A 181      49.570  70.020  84.100  1.00  0.00           C  
ATOM   2372  O   LYS A 181      49.490  70.070  85.320  1.00  0.00           O  
ATOM   2373  H   LYS A 181      50.530  68.360  81.500  1.00  0.00           H  
ATOM   2374  HA  LYS A 181      51.338  68.783  84.119  1.00  0.00           H  
ATOM   2375  HB2 LYS A 181      51.204  70.798  81.888  1.00  0.00           H  
ATOM   2376  HB3 LYS A 181      51.840  71.174  83.507  1.00  0.00           H  
ATOM   2377  HG2 LYS A 181      53.564  69.547  83.317  1.00  0.00           H  
ATOM   2378  HG3 LYS A 181      52.811  68.813  81.880  1.00  0.00           H  
ATOM   2379  HD2 LYS A 181      54.398  71.360  82.110  1.00  0.00           H  
ATOM   2380  HD3 LYS A 181      53.247  71.128  80.773  1.00  0.00           H  
ATOM   2381  HE2 LYS A 181      54.420  69.000  80.163  1.00  0.00           H  
ATOM   2382  HE3 LYS A 181      55.601  69.302  81.461  1.00  0.00           H  
ATOM   2383  HZ1 LYS A 181      56.420  70.250  79.540  1.00  0.00           H  
ATOM   2384  HZ2 LYS A 181      54.990  71.020  79.180  1.00  0.00           H  
ATOM   2385  HZ3 LYS A 181      55.840  71.620  80.300  1.00  0.00           H  
ATOM   2386  N   ILE A 182      48.490  70.230  83.350  1.00  0.00           N  
ATOM   2387  CA  ILE A 182      47.170  70.660  83.830  1.00  0.00           C  
ATOM   2388  CB  ILE A 182      46.150  70.930  82.730  1.00  0.00           C  
ATOM   2389  CG1 ILE A 182      46.710  72.020  81.810  1.00  0.00           C  
ATOM   2390  CG2 ILE A 182      44.750  71.240  83.280  1.00  0.00           C  
ATOM   2391  CD1 ILE A 182      45.760  72.100  80.610  1.00  0.00           C  
ATOM   2392  C   ILE A 182      46.650  69.710  84.910  1.00  0.00           C  
ATOM   2393  O   ILE A 182      46.470  70.100  86.060  1.00  0.00           O  
ATOM   2394  H   ILE A 182      48.460  70.080  82.360  1.00  0.00           H  
ATOM   2395  HA  ILE A 182      47.317  71.639  84.285  1.00  0.00           H  
ATOM   2396  HB  ILE A 182      45.999  70.025  82.141  1.00  0.00           H  
ATOM   2397 HG12 ILE A 182      46.740  72.976  82.332  1.00  0.00           H  
ATOM   2398 HG13 ILE A 182      47.714  71.755  81.479  1.00  0.00           H  
ATOM   2399 HG21 ILE A 182      44.792  72.141  83.893  1.00  0.00           H  
ATOM   2400 HG22 ILE A 182      44.405  70.403  83.887  1.00  0.00           H  
ATOM   2401 HG23 ILE A 182      44.060  71.396  82.451  1.00  0.00           H  
ATOM   2402 HD11 ILE A 182      44.761  72.365  80.955  1.00  0.00           H  
ATOM   2403 HD12 ILE A 182      45.727  71.133  80.108  1.00  0.00           H  
ATOM   2404 HD13 ILE A 182      46.117  72.859  79.914  1.00  0.00           H  
ATOM   2405  N   ASN A 183      46.720  68.400  84.670  1.00  0.00           N  
ATOM   2406  CA  ASN A 183      46.330  67.460  85.730  1.00  0.00           C  
ATOM   2407  CB  ASN A 183      46.510  66.020  85.240  1.00  0.00           C  
ATOM   2408  CG  ASN A 183      45.360  65.070  85.600  1.00  0.00           C  
ATOM   2409  OD1 ASN A 183      44.630  64.510  84.780  1.00  0.00           O  
ATOM   2410  ND2 ASN A 183      45.270  64.520  86.810  1.00  0.00           N  
ATOM   2411  C   ASN A 183      47.090  67.450  87.060  1.00  0.00           C  
ATOM   2412  O   ASN A 183      46.450  67.200  88.080  1.00  0.00           O  
ATOM   2413  H   ASN A 183      47.170  68.030  83.850  1.00  0.00           H  
ATOM   2414  HA  ASN A 183      45.318  67.813  85.929  1.00  0.00           H  
ATOM   2415  HB2 ASN A 183      47.426  65.625  85.678  1.00  0.00           H  
ATOM   2416  HB3 ASN A 183      46.606  66.041  84.154  1.00  0.00           H  
ATOM   2417 HD21 ASN A 183      46.060  64.490  87.420  1.00  0.00           H  
ATOM   2418 HD22 ASN A 183      44.510  63.920  87.060  1.00  0.00           H  
ATOM   2419  N   GLU A 184      48.420  67.520  87.050  1.00  0.00           N  
ATOM   2420  CA  GLU A 184      49.230  67.800  88.240  1.00  0.00           C  
ATOM   2421  CB  GLU A 184      50.710  67.620  87.920  1.00  0.00           C  
ATOM   2422  CG  GLU A 184      51.130  66.200  87.550  1.00  0.00           C  
ATOM   2423  CD  GLU A 184      52.580  66.110  87.070  1.00  0.00           C  
ATOM   2424  OE1 GLU A 184      52.970  64.970  86.740  1.00  0.00           O  
ATOM   2425  OE2 GLU A 184      53.290  67.140  87.160  1.00  0.00           O1-
ATOM   2426  C   GLU A 184      49.000  69.160  88.910  1.00  0.00           C  
ATOM   2427  O   GLU A 184      49.010  69.300  90.130  1.00  0.00           O  
ATOM   2428  H   GLU A 184      49.010  67.320  86.260  1.00  0.00           H  
ATOM   2429  HA  GLU A 184      48.892  67.071  88.977  1.00  0.00           H  
ATOM   2430  HB2 GLU A 184      50.955  68.273  87.082  1.00  0.00           H  
ATOM   2431  HB3 GLU A 184      51.283  67.923  88.796  1.00  0.00           H  
ATOM   2432  HG2 GLU A 184      50.478  65.842  86.754  1.00  0.00           H  
ATOM   2433  HG3 GLU A 184      51.015  65.564  88.428  1.00  0.00           H  
ATOM   2434  N   GLY A 185      48.860  70.160  88.050  1.00  0.00           N  
ATOM   2435  CA  GLY A 185      48.430  71.490  88.500  1.00  0.00           C  
ATOM   2436  C   GLY A 185      47.140  71.490  89.310  1.00  0.00           C  
ATOM   2437  O   GLY A 185      47.140  71.650  90.530  1.00  0.00           O  
ATOM   2438  H   GLY A 185      48.950  70.050  87.050  1.00  0.00           H  
ATOM   2439  HA2 GLY A 185      49.221  71.914  89.118  1.00  0.00           H  
ATOM   2440  HA3 GLY A 185      48.281  72.116  87.621  1.00  0.00           H  
ATOM   2441  N   ILE A 186      46.040  71.400  88.570  1.00  0.00           N  
ATOM   2442  CA  ILE A 186      44.700  71.390  89.160  1.00  0.00           C  
ATOM   2443  CB  ILE A 186      43.660  72.100  88.290  1.00  0.00           C  
ATOM   2444  CG1 ILE A 186      43.740  71.720  86.810  1.00  0.00           C  
ATOM   2445  CG2 ILE A 186      43.760  73.610  88.520  1.00  0.00           C  
ATOM   2446  CD1 ILE A 186      42.440  71.950  86.040  1.00  0.00           C  
ATOM   2447  C   ILE A 186      44.260  70.010  89.650  1.00  0.00           C  
ATOM   2448  O   ILE A 186      43.070  69.680  89.640  1.00  0.00           O  
ATOM   2449  H   ILE A 186      46.080  71.100  87.610  1.00  0.00           H  
ATOM   2450  HA  ILE A 186      44.772  71.991  90.066  1.00  0.00           H  
ATOM   2451  HB  ILE A 186      42.671  71.760  88.598  1.00  0.00           H  
ATOM   2452 HG12 ILE A 186      44.525  72.316  86.345  1.00  0.00           H  
ATOM   2453 HG13 ILE A 186      43.998  70.663  86.741  1.00  0.00           H  
ATOM   2454 HG21 ILE A 186      44.746  73.960  88.214  1.00  0.00           H  
ATOM   2455 HG22 ILE A 186      43.609  73.827  89.577  1.00  0.00           H  
ATOM   2456 HG23 ILE A 186      42.996  74.118  87.932  1.00  0.00           H  
ATOM   2457 HD11 ILE A 186      42.165  73.003  86.098  1.00  0.00           H  
ATOM   2458 HD12 ILE A 186      41.647  71.343  86.477  1.00  0.00           H  
ATOM   2459 HD13 ILE A 186      42.581  71.668  84.997  1.00  0.00           H  
ATOM   2460  N   GLY A 187      45.180  69.340  90.330  1.00  0.00           N  
ATOM   2461  CA  GLY A 187      44.910  67.930  90.660  1.00  0.00           C  
ATOM   2462  C   GLY A 187      45.830  67.170  91.620  1.00  0.00           C  
ATOM   2463  O   GLY A 187      45.860  67.560  92.790  1.00  0.00           O  
ATOM   2464  H   GLY A 187      45.800  69.770  90.990  1.00  0.00           H  
ATOM   2465  HA2 GLY A 187      43.910  67.896  91.092  1.00  0.00           H  
ATOM   2466  HA3 GLY A 187      44.918  67.381  89.718  1.00  0.00           H  
ATOM   2467  N   ASP A 188      46.570  66.230  91.050  1.00  0.00           N  
ATOM   2468  CA  ASP A 188      47.300  65.230  91.840  1.00  0.00           C  
ATOM   2469  CB  ASP A 188      48.100  64.330  90.900  1.00  0.00           C  
ATOM   2470  CG  ASP A 188      47.250  63.660  89.810  1.00  0.00           C  
ATOM   2471  OD1 ASP A 188      46.620  62.600  90.040  1.00  0.00           O  
ATOM   2472  OD2 ASP A 188      47.330  64.170  88.680  1.00  0.00           O1-
ATOM   2473  C   ASP A 188      48.290  65.860  92.830  1.00  0.00           C  
ATOM   2474  O   ASP A 188      48.590  65.230  93.840  1.00  0.00           O  
ATOM   2475  H   ASP A 188      46.500  66.000  90.080  1.00  0.00           H  
ATOM   2476  HA  ASP A 188      46.554  64.672  92.405  1.00  0.00           H  
ATOM   2477  HB2 ASP A 188      48.575  63.549  91.494  1.00  0.00           H  
ATOM   2478  HB3 ASP A 188      48.866  64.935  90.415  1.00  0.00           H  
ATOM   2479  N   LYS A 189      49.120  66.790  92.350  1.00  0.00           N  
ATOM   2480  CA  LYS A 189      50.090  67.500  93.190  1.00  0.00           C  
ATOM   2481  CB  LYS A 189      51.270  68.010  92.360  1.00  0.00           C  
ATOM   2482  CG  LYS A 189      52.020  66.860  91.680  1.00  0.00           C  
ATOM   2483  CD  LYS A 189      53.380  67.330  91.150  1.00  0.00           C  
ATOM   2484  CE  LYS A 189      53.990  66.230  90.290  1.00  0.00           C  
ATOM   2485  NZ  LYS A 189      55.250  66.690  89.670  1.00  0.00           N1+
ATOM   2486  C   LYS A 189      49.610  68.590  94.150  1.00  0.00           C  
ATOM   2487  O   LYS A 189      50.180  68.770  95.220  1.00  0.00           O  
ATOM   2488  H   LYS A 189      49.180  66.930  91.360  1.00  0.00           H  
ATOM   2489  HA  LYS A 189      50.378  66.706  93.879  1.00  0.00           H  
ATOM   2490  HB2 LYS A 189      50.896  68.690  91.595  1.00  0.00           H  
ATOM   2491  HB3 LYS A 189      51.959  68.543  93.015  1.00  0.00           H  
ATOM   2492  HG2 LYS A 189      52.176  66.059  92.403  1.00  0.00           H  
ATOM   2493  HG3 LYS A 189      51.423  66.487  90.848  1.00  0.00           H  
ATOM   2494  HD2 LYS A 189      54.042  67.547  91.988  1.00  0.00           H  
ATOM   2495  HD3 LYS A 189      53.246  68.230  90.550  1.00  0.00           H  
ATOM   2496  HE2 LYS A 189      53.284  65.956  89.506  1.00  0.00           H  
ATOM   2497  HE3 LYS A 189      54.195  65.360  90.914  1.00  0.00           H  
ATOM   2498  HZ1 LYS A 189      55.590  65.930  89.120  1.00  0.00           H  
ATOM   2499  HZ2 LYS A 189      55.110  67.490  89.080  1.00  0.00           H  
ATOM   2500  HZ3 LYS A 189      55.960  66.930  90.330  1.00  0.00           H  
ATOM   2501  N   ILE A 190      48.600  69.370  93.760  1.00  0.00           N  
ATOM   2502  CA  ILE A 190      48.070  70.500  94.530  1.00  0.00           C  
ATOM   2503  CB  ILE A 190      46.960  71.170  93.720  1.00  0.00           C  
ATOM   2504  CG1 ILE A 190      47.000  72.700  93.870  1.00  0.00           C  
ATOM   2505  CG2 ILE A 190      45.540  70.740  94.100  1.00  0.00           C  
ATOM   2506  CD1 ILE A 190      48.280  73.320  93.310  1.00  0.00           C  
ATOM   2507  C   ILE A 190      47.730  70.380  96.020  1.00  0.00           C  
ATOM   2508  O   ILE A 190      47.750  71.360  96.770  1.00  0.00           O  
ATOM   2509  H   ILE A 190      48.260  69.250  92.830  1.00  0.00           H  
ATOM   2510  HA  ILE A 190      48.957  71.121  94.655  1.00  0.00           H  
ATOM   2511  HB  ILE A 190      47.164  70.848  92.699  1.00  0.00           H  
ATOM   2512 HG12 ILE A 190      46.147  73.124  93.339  1.00  0.00           H  
ATOM   2513 HG13 ILE A 190      46.928  72.947  94.929  1.00  0.00           H  
ATOM   2514 HG21 ILE A 190      45.325  71.057  95.120  1.00  0.00           H  
ATOM   2515 HG22 ILE A 190      45.458  69.655  94.032  1.00  0.00           H  
ATOM   2516 HG23 ILE A 190      44.826  71.202  93.418  1.00  0.00           H  
ATOM   2517 HD11 ILE A 190      48.366  73.081  92.250  1.00  0.00           H  
ATOM   2518 HD12 ILE A 190      49.142  72.919  93.844  1.00  0.00           H  
ATOM   2519 HD13 ILE A 190      48.245  74.402  93.437  1.00  0.00           H  
ATOM   2520  N   GLY A 191      47.480  69.160  96.480  1.00  0.00           N  
ATOM   2521  CA  GLY A 191      47.270  68.740  97.870  1.00  0.00           C  
ATOM   2522  C   GLY A 191      48.470  69.000  98.770  1.00  0.00           C  
ATOM   2523  O   GLY A 191      48.320  69.720  99.760  1.00  0.00           O  
ATOM   2524  H   GLY A 191      47.350  68.420  95.810  1.00  0.00           H  
ATOM   2525  HA2 GLY A 191      46.414  69.284  98.270  1.00  0.00           H  
ATOM   2526  HA3 GLY A 191      47.057  67.671  97.879  1.00  0.00           H  
ATOM   2527  N   MET A 192      49.670  68.980  98.190  1.00  0.00           N  
ATOM   2528  CA  MET A 192      50.930  69.320  98.860  1.00  0.00           C  
ATOM   2529  CB  MET A 192      52.110  68.770  98.060  1.00  0.00           C  
ATOM   2530  CG  MET A 192      52.340  67.260  98.200  1.00  0.00           C  
ATOM   2531  SD  MET A 192      53.810  66.870  97.180  1.00  0.00           S  
ATOM   2532  CE  MET A 192      53.130  65.810  95.930  1.00  0.00           C  
ATOM   2533  C   MET A 192      51.150  70.800  99.210  1.00  0.00           C  
ATOM   2534  O   MET A 192      51.300  71.140 100.380  1.00  0.00           O  
ATOM   2535  H   MET A 192      49.800  68.750  97.230  1.00  0.00           H  
ATOM   2536  HA  MET A 192      50.857  68.839  99.835  1.00  0.00           H  
ATOM   2537  HB2 MET A 192      53.013  69.282  98.393  1.00  0.00           H  
ATOM   2538  HB3 MET A 192      51.936  68.989  97.007  1.00  0.00           H  
ATOM   2539  HG2 MET A 192      51.472  66.710  97.837  1.00  0.00           H  
ATOM   2540  HG3 MET A 192      52.524  67.001  99.243  1.00  0.00           H  
ATOM   2541  HE1 MET A 192      53.920  65.502  95.245  1.00  0.00           H  
ATOM   2542  HE2 MET A 192      52.360  66.348  95.377  1.00  0.00           H  
ATOM   2543  HE3 MET A 192      52.692  64.929  96.399  1.00  0.00           H  
ATOM   2544  N   PHE A 193      50.750  71.630  98.250  1.00  0.00           N  
ATOM   2545  CA  PHE A 193      50.600  73.050  98.620  1.00  0.00           C  
ATOM   2546  CB  PHE A 193      50.140  73.730  97.330  1.00  0.00           C  
ATOM   2547  CG  PHE A 193      49.790  75.220  97.410  1.00  0.00           C  
ATOM   2548  CD1 PHE A 193      48.520  75.600  97.820  1.00  0.00           C  
ATOM   2549  CD2 PHE A 193      50.760  76.190  97.230  1.00  0.00           C  
ATOM   2550  CE1 PHE A 193      48.190  76.950  97.880  1.00  0.00           C  
ATOM   2551  CE2 PHE A 193      50.500  77.560  97.310  1.00  0.00           C  
ATOM   2552  CZ  PHE A 193      49.190  77.900  97.650  1.00  0.00           C  
ATOM   2553  C   PHE A 193      49.660  73.280  99.810  1.00  0.00           C  
ATOM   2554  O   PHE A 193      50.080  73.920 100.770  1.00  0.00           O  
ATOM   2555  H   PHE A 193      50.710  71.420  97.280  1.00  0.00           H  
ATOM   2556  HA  PHE A 193      51.535  73.474  98.987  1.00  0.00           H  
ATOM   2557  HB2 PHE A 193      50.940  73.620  96.598  1.00  0.00           H  
ATOM   2558  HB3 PHE A 193      49.252  73.203  96.980  1.00  0.00           H  
ATOM   2559  HD1 PHE A 193      47.720  74.860  97.860  1.00  0.00           H  
ATOM   2560  HD2 PHE A 193      51.790  75.850  97.320  1.00  0.00           H  
ATOM   2561  HE1 PHE A 193      47.140  77.200  97.970  1.00  0.00           H  
ATOM   2562  HE2 PHE A 193      51.260  78.320  97.150  1.00  0.00           H  
ATOM   2563  HZ  PHE A 193      48.920  78.950  97.720  1.00  0.00           H  
ATOM   2564  N   PHE A 194      48.490  72.670  99.670  1.00  0.00           N  
ATOM   2565  CA  PHE A 194      47.520  72.720 100.770  1.00  0.00           C  
ATOM   2566  CB  PHE A 194      46.110  72.230 100.440  1.00  0.00           C  
ATOM   2567  CG  PHE A 194      45.450  72.920  99.240  1.00  0.00           C  
ATOM   2568  CD1 PHE A 194      45.080  74.250  99.440  1.00  0.00           C  
ATOM   2569  CD2 PHE A 194      45.190  72.270  98.050  1.00  0.00           C  
ATOM   2570  CE1 PHE A 194      44.680  74.970  98.320  1.00  0.00           C  
ATOM   2571  CE2 PHE A 194      44.690  72.980  96.960  1.00  0.00           C  
ATOM   2572  CZ  PHE A 194      44.530  74.360  97.080  1.00  0.00           C  
ATOM   2573  C   PHE A 194      48.020  72.220 102.130  1.00  0.00           C  
ATOM   2574  O   PHE A 194      48.180  72.960 103.090  1.00  0.00           O  
ATOM   2575  H   PHE A 194      48.100  72.250  98.850  1.00  0.00           H  
ATOM   2576  HA  PHE A 194      47.417  73.798 100.894  1.00  0.00           H  
ATOM   2577  HB2 PHE A 194      46.164  71.162 100.229  1.00  0.00           H  
ATOM   2578  HB3 PHE A 194      45.481  72.396 101.314  1.00  0.00           H  
ATOM   2579  HD1 PHE A 194      44.930  74.720 100.410  1.00  0.00           H  
ATOM   2580  HD2 PHE A 194      45.490  71.240  97.880  1.00  0.00           H  
ATOM   2581  HE1 PHE A 194      44.460  76.010  98.550  1.00  0.00           H  
ATOM   2582  HE2 PHE A 194      44.920  72.650  95.940  1.00  0.00           H  
ATOM   2583  HZ  PHE A 194      44.200  74.970  96.240  1.00  0.00           H  
ATOM   2584  N   GLN A 195      48.660  71.060 102.050  1.00  0.00           N  
ATOM   2585  CA  GLN A 195      49.310  70.330 103.150  1.00  0.00           C  
ATOM   2586  CB  GLN A 195      49.630  68.960 102.560  1.00  0.00           C  
ATOM   2587  CG  GLN A 195      49.960  67.700 103.360  1.00  0.00           C  
ATOM   2588  CD  GLN A 195      50.400  66.710 102.280  1.00  0.00           C  
ATOM   2589  OE1 GLN A 195      49.910  66.450 101.180  1.00  0.00           O  
ATOM   2590  NE2 GLN A 195      51.500  66.080 102.670  1.00  0.00           N  
ATOM   2591  C   GLN A 195      50.530  71.000 103.790  1.00  0.00           C  
ATOM   2592  O   GLN A 195      50.550  71.200 105.000  1.00  0.00           O  
ATOM   2593  H   GLN A 195      48.510  70.450 101.270  1.00  0.00           H  
ATOM   2594  HA  GLN A 195      48.636  70.288 104.006  1.00  0.00           H  
ATOM   2595  HB2 GLN A 195      48.762  68.697 101.956  1.00  0.00           H  
ATOM   2596  HB3 GLN A 195      50.490  69.121 101.910  1.00  0.00           H  
ATOM   2597  HG2 GLN A 195      49.083  67.334 103.893  1.00  0.00           H  
ATOM   2598  HG3 GLN A 195      50.765  67.887 104.071  1.00  0.00           H  
ATOM   2599 HE21 GLN A 195      52.000  65.590 101.960  1.00  0.00           H  
ATOM   2600 HE22 GLN A 195      51.920  66.160 103.580  1.00  0.00           H  
ATOM   2601  N   SER A 196      51.360  71.630 102.970  1.00  0.00           N  
ATOM   2602  CA  SER A 196      52.430  72.560 103.370  1.00  0.00           C  
ATOM   2603  CB  SER A 196      53.480  72.850 102.310  1.00  0.00           C  
ATOM   2604  OG  SER A 196      54.430  71.810 102.070  1.00  0.00           O  
ATOM   2605  C   SER A 196      51.910  73.860 104.000  1.00  0.00           C  
ATOM   2606  O   SER A 196      52.190  74.040 105.180  1.00  0.00           O  
ATOM   2607  H   SER A 196      51.350  71.400 101.990  1.00  0.00           H  
ATOM   2608  HA  SER A 196      52.949  71.996 104.145  1.00  0.00           H  
ATOM   2609  HB2 SER A 196      54.030  73.739 102.619  1.00  0.00           H  
ATOM   2610  HB3 SER A 196      52.961  73.051 101.373  1.00  0.00           H  
ATOM   2611  HG  SER A 196      55.200  71.770 102.700  1.00  0.00           H  
ATOM   2612  N   MET A 197      50.940  74.530 103.380  1.00  0.00           N  
ATOM   2613  CA  MET A 197      50.440  75.750 104.020  1.00  0.00           C  
ATOM   2614  CB  MET A 197      49.320  76.400 103.210  1.00  0.00           C  
ATOM   2615  CG  MET A 197      49.790  77.030 101.890  1.00  0.00           C  
ATOM   2616  SD  MET A 197      50.740  78.580 101.970  1.00  0.00           S  
ATOM   2617  CE  MET A 197      49.650  79.620 102.930  1.00  0.00           C  
ATOM   2618  C   MET A 197      49.920  75.450 105.430  1.00  0.00           C  
ATOM   2619  O   MET A 197      50.050  76.290 106.320  1.00  0.00           O  
ATOM   2620  H   MET A 197      50.720  74.300 102.430  1.00  0.00           H  
ATOM   2621  HA  MET A 197      51.280  76.442 104.074  1.00  0.00           H  
ATOM   2622  HB2 MET A 197      48.864  77.180 103.819  1.00  0.00           H  
ATOM   2623  HB3 MET A 197      48.576  75.637 102.980  1.00  0.00           H  
ATOM   2624  HG2 MET A 197      48.901  77.226 101.290  1.00  0.00           H  
ATOM   2625  HG3 MET A 197      50.414  76.294 101.384  1.00  0.00           H  
ATOM   2626  HE1 MET A 197      50.105  80.602 103.058  1.00  0.00           H  
ATOM   2627  HE2 MET A 197      49.483  79.167 103.907  1.00  0.00           H  
ATOM   2628  HE3 MET A 197      48.698  79.725 102.411  1.00  0.00           H  
ATOM   2629  N   ALA A 198      49.180  74.350 105.530  1.00  0.00           N  
ATOM   2630  CA  ALA A 198      48.500  73.840 106.740  1.00  0.00           C  
ATOM   2631  CB  ALA A 198      47.710  72.560 106.460  1.00  0.00           C  
ATOM   2632  C   ALA A 198      49.490  73.650 107.890  1.00  0.00           C  
ATOM   2633  O   ALA A 198      49.290  74.190 108.980  1.00  0.00           O  
ATOM   2634  H   ALA A 198      49.190  73.750 104.730  1.00  0.00           H  
ATOM   2635  HA  ALA A 198      47.776  74.595 107.046  1.00  0.00           H  
ATOM   2636  HB1 ALA A 198      48.395  71.771 106.149  1.00  0.00           H  
ATOM   2637  HB2 ALA A 198      46.986  72.746 105.667  1.00  0.00           H  
ATOM   2638  HB3 ALA A 198      47.186  72.251 107.365  1.00  0.00           H  
ATOM   2639  N   THR A 199      50.520  72.840 107.690  1.00  0.00           N  
ATOM   2640  CA  THR A 199      51.550  72.600 108.710  1.00  0.00           C  
ATOM   2641  CB  THR A 199      52.530  71.480 108.350  1.00  0.00           C  
ATOM   2642  OG1 THR A 199      51.850  70.280 107.960  1.00  0.00           O  
ATOM   2643  CG2 THR A 199      53.380  71.050 109.550  1.00  0.00           C  
ATOM   2644  C   THR A 199      52.260  73.910 109.080  1.00  0.00           C  
ATOM   2645  O   THR A 199      52.570  73.990 110.270  1.00  0.00           O  
ATOM   2646  H   THR A 199      50.480  72.340 106.830  1.00  0.00           H  
ATOM   2647  HA  THR A 199      51.033  72.233 109.596  1.00  0.00           H  
ATOM   2648  HB  THR A 199      53.134  71.897 107.544  1.00  0.00           H  
ATOM   2649 HG21 THR A 199      52.733  70.641 110.326  1.00  0.00           H  
ATOM   2650 HG22 THR A 199      53.917  71.913 109.943  1.00  0.00           H  
ATOM   2651 HG23 THR A 199      54.095  70.290 109.235  1.00  0.00           H  
ATOM   2652  HG1 THR A 199      51.360  69.960 108.770  1.00  0.00           H  
ATOM   2653  N   PHE A 200      52.500  74.830 108.150  1.00  0.00           N  
ATOM   2654  CA  PHE A 200      52.960  76.180 108.530  1.00  0.00           C  
ATOM   2655  CB  PHE A 200      53.530  76.870 107.280  1.00  0.00           C  
ATOM   2656  CG  PHE A 200      53.620  78.390 107.160  1.00  0.00           C  
ATOM   2657  CD1 PHE A 200      54.760  78.970 107.720  1.00  0.00           C  
ATOM   2658  CD2 PHE A 200      52.720  79.110 106.390  1.00  0.00           C  
ATOM   2659  CE1 PHE A 200      55.020  80.320 107.510  1.00  0.00           C  
ATOM   2660  CE2 PHE A 200      53.010  80.470 106.340  1.00  0.00           C  
ATOM   2661  CZ  PHE A 200      54.150  81.120 106.780  1.00  0.00           C  
ATOM   2662  C   PHE A 200      51.940  77.020 109.300  1.00  0.00           C  
ATOM   2663  O   PHE A 200      52.180  77.460 110.420  1.00  0.00           O  
ATOM   2664  H   PHE A 200      52.410  74.650 107.170  1.00  0.00           H  
ATOM   2665  HA  PHE A 200      53.753  76.071 109.270  1.00  0.00           H  
ATOM   2666  HB2 PHE A 200      54.547  76.495 107.162  1.00  0.00           H  
ATOM   2667  HB3 PHE A 200      52.919  76.534 106.442  1.00  0.00           H  
ATOM   2668  HD1 PHE A 200      55.440  78.390 108.330  1.00  0.00           H  
ATOM   2669  HD2 PHE A 200      51.960  78.690 105.730  1.00  0.00           H  
ATOM   2670  HE1 PHE A 200      55.910  80.770 107.960  1.00  0.00           H  
ATOM   2671  HE2 PHE A 200      52.290  81.170 105.910  1.00  0.00           H  
ATOM   2672  HZ  PHE A 200      54.170  82.210 106.850  1.00  0.00           H  
ATOM   2673  N   PHE A 201      50.730  77.150 108.770  1.00  0.00           N  
ATOM   2674  CA  PHE A 201      49.640  77.850 109.480  1.00  0.00           C  
ATOM   2675  CB  PHE A 201      48.520  77.670 108.450  1.00  0.00           C  
ATOM   2676  CG  PHE A 201      47.870  79.060 108.410  1.00  0.00           C  
ATOM   2677  CD1 PHE A 201      47.070  79.590 109.410  1.00  0.00           C  
ATOM   2678  CD2 PHE A 201      48.000  79.770 107.220  1.00  0.00           C  
ATOM   2679  CE1 PHE A 201      46.350  80.770 109.220  1.00  0.00           C  
ATOM   2680  CE2 PHE A 201      47.310  80.960 107.040  1.00  0.00           C  
ATOM   2681  CZ  PHE A 201      46.490  81.480 108.030  1.00  0.00           C  
ATOM   2682  C   PHE A 201      49.330  77.390 110.900  1.00  0.00           C  
ATOM   2683  O   PHE A 201      49.130  78.210 111.790  1.00  0.00           O  
ATOM   2684  H   PHE A 201      50.470  76.790 107.880  1.00  0.00           H  
ATOM   2685  HA  PHE A 201      49.868  78.885 109.737  1.00  0.00           H  
ATOM   2686  HB2 PHE A 201      48.923  77.397 107.475  1.00  0.00           H  
ATOM   2687  HB3 PHE A 201      47.807  76.912 108.774  1.00  0.00           H  
ATOM   2688  HD1 PHE A 201      46.970  79.100 110.380  1.00  0.00           H  
ATOM   2689  HD2 PHE A 201      48.410  79.290 106.340  1.00  0.00           H  
ATOM   2690  HE1 PHE A 201      45.630  81.060 109.980  1.00  0.00           H  
ATOM   2691  HE2 PHE A 201      47.550  81.510 106.130  1.00  0.00           H  
ATOM   2692  HZ  PHE A 201      45.810  82.330 107.970  1.00  0.00           H  
ATOM   2693  N   THR A 202      49.210  76.080 111.090  1.00  0.00           N  
ATOM   2694  CA  THR A 202      48.990  75.540 112.440  1.00  0.00           C  
ATOM   2695  CB  THR A 202      48.660  74.050 112.470  1.00  0.00           C  
ATOM   2696  OG1 THR A 202      49.680  73.360 111.750  1.00  0.00           O  
ATOM   2697  CG2 THR A 202      47.330  73.770 111.750  1.00  0.00           C  
ATOM   2698  C   THR A 202      50.190  75.710 113.380  1.00  0.00           C  
ATOM   2699  O   THR A 202      50.000  76.270 114.460  1.00  0.00           O  
ATOM   2700  H   THR A 202      48.820  75.570 110.320  1.00  0.00           H  
ATOM   2701  HA  THR A 202      48.140  76.132 112.779  1.00  0.00           H  
ATOM   2702  HB  THR A 202      48.590  73.725 113.508  1.00  0.00           H  
ATOM   2703 HG21 THR A 202      47.403  74.096 110.712  1.00  0.00           H  
ATOM   2704 HG22 THR A 202      46.527  74.315 112.246  1.00  0.00           H  
ATOM   2705 HG23 THR A 202      47.118  72.701 111.781  1.00  0.00           H  
ATOM   2706  HG1 THR A 202      49.630  73.750 110.820  1.00  0.00           H  
ATOM   2707  N   GLY A 203      51.340  75.290 112.870  1.00  0.00           N  
ATOM   2708  CA  GLY A 203      52.630  75.250 113.570  1.00  0.00           C  
ATOM   2709  C   GLY A 203      53.040  76.570 114.210  1.00  0.00           C  
ATOM   2710  O   GLY A 203      53.320  76.580 115.410  1.00  0.00           O  
ATOM   2711  H   GLY A 203      51.440  74.830 111.980  1.00  0.00           H  
ATOM   2712  HA2 GLY A 203      52.569  74.495 114.354  1.00  0.00           H  
ATOM   2713  HA3 GLY A 203      53.399  74.966 112.852  1.00  0.00           H  
ATOM   2714  N   PHE A 204      52.890  77.670 113.480  1.00  0.00           N  
ATOM   2715  CA  PHE A 204      53.000  79.030 114.020  1.00  0.00           C  
ATOM   2716  CB  PHE A 204      53.090  80.050 112.890  1.00  0.00           C  
ATOM   2717  CG  PHE A 204      51.890  80.400 112.000  1.00  0.00           C  
ATOM   2718  CD1 PHE A 204      52.230  80.360 110.650  1.00  0.00           C  
ATOM   2719  CD2 PHE A 204      50.920  81.280 112.450  1.00  0.00           C  
ATOM   2720  CE1 PHE A 204      51.600  81.210 109.760  1.00  0.00           C  
ATOM   2721  CE2 PHE A 204      50.360  82.210 111.580  1.00  0.00           C  
ATOM   2722  CZ  PHE A 204      50.720  82.180 110.230  1.00  0.00           C  
ATOM   2723  C   PHE A 204      52.060  79.470 115.150  1.00  0.00           C  
ATOM   2724  O   PHE A 204      52.410  79.940 116.240  1.00  0.00           O  
ATOM   2725  H   PHE A 204      52.490  77.620 112.560  1.00  0.00           H  
ATOM   2726  HA  PHE A 204      53.937  78.987 114.575  1.00  0.00           H  
ATOM   2727  HB2 PHE A 204      53.409  80.985 113.351  1.00  0.00           H  
ATOM   2728  HB3 PHE A 204      53.870  79.691 112.219  1.00  0.00           H  
ATOM   2729  HD1 PHE A 204      52.870  79.600 110.190  1.00  0.00           H  
ATOM   2730  HD2 PHE A 204      50.540  81.160 113.470  1.00  0.00           H  
ATOM   2731  HE1 PHE A 204      51.780  81.150 108.680  1.00  0.00           H  
ATOM   2732  HE2 PHE A 204      49.480  82.750 111.930  1.00  0.00           H  
ATOM   2733  HZ  PHE A 204      50.130  82.700 109.470  1.00  0.00           H  
ATOM   2734  N   ILE A 205      50.760  79.280 114.980  1.00  0.00           N  
ATOM   2735  CA  ILE A 205      49.800  79.680 116.020  1.00  0.00           C  
ATOM   2736  CB  ILE A 205      48.590  80.280 115.310  1.00  0.00           C  
ATOM   2737  CG1 ILE A 205      47.490  80.740 116.270  1.00  0.00           C  
ATOM   2738  CG2 ILE A 205      47.950  79.250 114.370  1.00  0.00           C  
ATOM   2739  CD1 ILE A 205      48.010  82.000 116.960  1.00  0.00           C  
ATOM   2740  C   ILE A 205      49.640  78.780 117.250  1.00  0.00           C  
ATOM   2741  O   ILE A 205      49.570  79.290 118.370  1.00  0.00           O  
ATOM   2742  H   ILE A 205      50.410  78.960 114.100  1.00  0.00           H  
ATOM   2743  HA  ILE A 205      50.215  80.470 116.647  1.00  0.00           H  
ATOM   2744  HB  ILE A 205      48.977  81.143 114.768  1.00  0.00           H  
ATOM   2745 HG12 ILE A 205      46.578  80.964 115.717  1.00  0.00           H  
ATOM   2746 HG13 ILE A 205      47.287  79.964 117.008  1.00  0.00           H  
ATOM   2747 HG21 ILE A 205      47.578  78.408 114.953  1.00  0.00           H  
ATOM   2748 HG22 ILE A 205      48.695  78.897 113.656  1.00  0.00           H  
ATOM   2749 HG23 ILE A 205      47.123  79.713 113.833  1.00  0.00           H  
ATOM   2750 HD11 ILE A 205      48.210  82.768 116.212  1.00  0.00           H  
ATOM   2751 HD12 ILE A 205      48.930  81.767 117.496  1.00  0.00           H  
ATOM   2752 HD13 ILE A 205      47.261  82.364 117.664  1.00  0.00           H  
ATOM   2753  N   VAL A 206      50.020  77.520 117.090  1.00  0.00           N  
ATOM   2754  CA  VAL A 206      50.270  76.660 118.250  1.00  0.00           C  
ATOM   2755  CB  VAL A 206      50.480  75.220 117.750  1.00  0.00           C  
ATOM   2756  CG1 VAL A 206      50.920  74.170 118.770  1.00  0.00           C  
ATOM   2757  CG2 VAL A 206      49.290  74.620 117.010  1.00  0.00           C  
ATOM   2758  C   VAL A 206      51.470  77.080 119.090  1.00  0.00           C  
ATOM   2759  O   VAL A 206      51.490  76.910 120.310  1.00  0.00           O  
ATOM   2760  H   VAL A 206      50.200  77.120 116.190  1.00  0.00           H  
ATOM   2761  HA  VAL A 206      49.401  76.745 118.902  1.00  0.00           H  
ATOM   2762  HB  VAL A 206      51.316  75.412 117.077  1.00  0.00           H  
ATOM   2763 HG11 VAL A 206      50.098  73.962 119.455  1.00  0.00           H  
ATOM   2764 HG12 VAL A 206      51.775  74.545 119.332  1.00  0.00           H  
ATOM   2765 HG13 VAL A 206      51.201  73.254 118.250  1.00  0.00           H  
ATOM   2766 HG21 VAL A 206      48.477  74.442 117.714  1.00  0.00           H  
ATOM   2767 HG22 VAL A 206      49.586  73.677 116.551  1.00  0.00           H  
ATOM   2768 HG23 VAL A 206      48.957  75.312 116.237  1.00  0.00           H  
ATOM   2769  N   GLY A 207      52.400  77.700 118.370  1.00  0.00           N  
ATOM   2770  CA  GLY A 207      53.510  78.480 118.930  1.00  0.00           C  
ATOM   2771  C   GLY A 207      53.140  79.830 119.560  1.00  0.00           C  
ATOM   2772  O   GLY A 207      53.110  79.870 120.790  1.00  0.00           O  
ATOM   2773  H   GLY A 207      52.450  77.580 117.380  1.00  0.00           H  
ATOM   2774  HA2 GLY A 207      53.987  77.874 119.700  1.00  0.00           H  
ATOM   2775  HA3 GLY A 207      54.220  78.672 118.126  1.00  0.00           H  
ATOM   2776  N   PHE A 208      52.520  80.730 118.800  1.00  0.00           N  
ATOM   2777  CA  PHE A 208      52.000  82.030 119.240  1.00  0.00           C  
ATOM   2778  CB  PHE A 208      51.580  82.900 118.050  1.00  0.00           C  
ATOM   2779  CG  PHE A 208      52.720  83.240 117.100  1.00  0.00           C  
ATOM   2780  CD1 PHE A 208      53.850  83.940 117.500  1.00  0.00           C  
ATOM   2781  CD2 PHE A 208      52.560  82.910 115.760  1.00  0.00           C  
ATOM   2782  CE1 PHE A 208      54.790  84.400 116.590  1.00  0.00           C  
ATOM   2783  CE2 PHE A 208      53.470  83.400 114.830  1.00  0.00           C  
ATOM   2784  CZ  PHE A 208      54.600  84.090 115.250  1.00  0.00           C  
ATOM   2785  C   PHE A 208      50.990  81.990 120.390  1.00  0.00           C  
ATOM   2786  O   PHE A 208      51.120  82.880 121.230  1.00  0.00           O  
ATOM   2787  H   PHE A 208      52.440  80.590 117.820  1.00  0.00           H  
ATOM   2788  HA  PHE A 208      52.844  82.532 119.714  1.00  0.00           H  
ATOM   2789  HB2 PHE A 208      50.813  82.366 117.489  1.00  0.00           H  
ATOM   2790  HB3 PHE A 208      51.165  83.831 118.436  1.00  0.00           H  
ATOM   2791  HD1 PHE A 208      53.940  84.280 118.530  1.00  0.00           H  
ATOM   2792  HD2 PHE A 208      51.550  82.590 115.500  1.00  0.00           H  
ATOM   2793  HE1 PHE A 208      55.620  85.000 116.970  1.00  0.00           H  
ATOM   2794  HE2 PHE A 208      53.370  83.060 113.800  1.00  0.00           H  
ATOM   2795  HZ  PHE A 208      55.340  84.450 114.530  1.00  0.00           H  
ATOM   2796  N   THR A 209      50.240  80.910 120.600  1.00  0.00           N  
ATOM   2797  CA  THR A 209      49.380  80.690 121.760  1.00  0.00           C  
ATOM   2798  CB  THR A 209      48.360  79.560 121.630  1.00  0.00           C  
ATOM   2799  OG1 THR A 209      48.940  78.330 121.180  1.00  0.00           O  
ATOM   2800  CG2 THR A 209      47.180  79.970 120.730  1.00  0.00           C  
ATOM   2801  C   THR A 209      50.180  80.310 123.010  1.00  0.00           C  
ATOM   2802  O   THR A 209      49.630  80.410 124.110  1.00  0.00           O  
ATOM   2803  H   THR A 209      50.390  80.080 120.060  1.00  0.00           H  
ATOM   2804  HA  THR A 209      48.871  81.651 121.833  1.00  0.00           H  
ATOM   2805  HB  THR A 209      47.982  79.378 122.636  1.00  0.00           H  
ATOM   2806 HG21 THR A 209      47.542  80.156 119.719  1.00  0.00           H  
ATOM   2807 HG22 THR A 209      46.720  80.876 121.124  1.00  0.00           H  
ATOM   2808 HG23 THR A 209      46.442  79.168 120.710  1.00  0.00           H  
ATOM   2809  HG1 THR A 209      48.320  77.590 121.420  1.00  0.00           H  
ATOM   2810  N   ARG A 210      51.410  79.810 122.910  1.00  0.00           N  
ATOM   2811  CA  ARG A 210      52.320  79.370 123.970  1.00  0.00           C  
ATOM   2812  CB  ARG A 210      52.870  77.960 123.730  1.00  0.00           C  
ATOM   2813  CG  ARG A 210      51.690  77.010 123.880  1.00  0.00           C  
ATOM   2814  CD  ARG A 210      52.200  75.570 123.730  1.00  0.00           C  
ATOM   2815  NE  ARG A 210      51.070  74.660 123.920  1.00  0.00           N  
ATOM   2816  CZ  ARG A 210      50.040  74.420 123.100  1.00  0.00           C  
ATOM   2817  NH1 ARG A 210      49.820  74.960 121.890  1.00  0.00           N  
ATOM   2818  NH2 ARG A 210      49.180  73.530 123.600  1.00  0.00           N1+
ATOM   2819  C   ARG A 210      53.520  80.300 124.110  1.00  0.00           C  
ATOM   2820  O   ARG A 210      54.150  80.200 125.160  1.00  0.00           O  
ATOM   2821  H   ARG A 210      51.760  79.480 122.030  1.00  0.00           H  
ATOM   2822  HA  ARG A 210      51.716  79.381 124.877  1.00  0.00           H  
ATOM   2823  HB2 ARG A 210      53.290  77.884 122.727  1.00  0.00           H  
ATOM   2824  HB3 ARG A 210      53.640  77.725 124.465  1.00  0.00           H  
ATOM   2825  HG2 ARG A 210      50.949  77.220 123.108  1.00  0.00           H  
ATOM   2826  HG3 ARG A 210      51.237  77.139 124.863  1.00  0.00           H  
ATOM   2827  HD2 ARG A 210      52.965  75.370 124.481  1.00  0.00           H  
ATOM   2828  HD3 ARG A 210      52.622  75.430 122.735  1.00  0.00           H  
ATOM   2829  HE  ARG A 210      51.270  74.100 124.720  1.00  0.00           H  
ATOM   2830 HH11 ARG A 210      50.360  75.610 121.350  1.00  0.00           H  
ATOM   2831 HH12 ARG A 210      48.910  74.710 121.560  1.00  0.00           H  
ATOM   2832 HH21 ARG A 210      48.310  73.340 123.140  1.00  0.00           H  
ATOM   2833 HH22 ARG A 210      49.430  73.040 124.440  1.00  0.00           H  
ATOM   2834  N   GLY A 211      53.730  81.220 123.160  1.00  0.00           N  
ATOM   2835  CA  GLY A 211      54.710  82.300 123.320  1.00  0.00           C  
ATOM   2836  C   GLY A 211      54.930  83.080 122.020  1.00  0.00           C  
ATOM   2837  O   GLY A 211      54.710  82.520 120.940  1.00  0.00           O  
ATOM   2838  H   GLY A 211      53.500  81.000 122.220  1.00  0.00           H  
ATOM   2839  HA2 GLY A 211      54.352  82.988 124.086  1.00  0.00           H  
ATOM   2840  HA3 GLY A 211      55.660  81.868 123.635  1.00  0.00           H  
ATOM   2841  N   TRP A 212      55.470  84.270 122.230  1.00  0.00           N  
ATOM   2842  CA  TRP A 212      55.910  85.050 121.060  1.00  0.00           C  
ATOM   2843  CB  TRP A 212      55.520  86.520 121.220  1.00  0.00           C  
ATOM   2844  CG  TRP A 212      54.070  86.680 120.790  1.00  0.00           C  
ATOM   2845  CD1 TRP A 212      53.050  86.150 121.460  1.00  0.00           C  
ATOM   2846  CD2 TRP A 212      53.540  87.020 119.550  1.00  0.00           C  
ATOM   2847  NE1 TRP A 212      51.920  86.320 120.790  1.00  0.00           N  
ATOM   2848  CE2 TRP A 212      52.160  86.840 119.590  1.00  0.00           C  
ATOM   2849  CE3 TRP A 212      54.180  87.560 118.440  1.00  0.00           C  
ATOM   2850  CZ2 TRP A 212      51.380  87.090 118.470  1.00  0.00           C  
ATOM   2851  CZ3 TRP A 212      53.390  87.870 117.340  1.00  0.00           C  
ATOM   2852  CH2 TRP A 212      52.010  87.690 117.380  1.00  0.00           C  
ATOM   2853  C   TRP A 212      57.400  84.940 120.710  1.00  0.00           C  
ATOM   2854  O   TRP A 212      57.770  84.540 119.600  1.00  0.00           O  
ATOM   2855  H   TRP A 212      55.890  84.490 123.110  1.00  0.00           H  
ATOM   2856  HA  TRP A 212      55.386  84.598 120.218  1.00  0.00           H  
ATOM   2857  HB2 TRP A 212      55.630  86.819 122.262  1.00  0.00           H  
ATOM   2858  HB3 TRP A 212      56.161  87.141 120.594  1.00  0.00           H  
ATOM   2859  HD1 TRP A 212      53.100  85.440 122.290  1.00  0.00           H  
ATOM   2860  HE1 TRP A 212      51.000  86.080 121.110  1.00  0.00           H  
ATOM   2861  HE3 TRP A 212      55.250  87.350 118.360  1.00  0.00           H  
ATOM   2862  HZ2 TRP A 212      50.460  86.530 118.310  1.00  0.00           H  
ATOM   2863  HZ3 TRP A 212      53.790  88.090 116.350  1.00  0.00           H  
ATOM   2864  HH2 TRP A 212      51.330  87.940 116.560  1.00  0.00           H  
ATOM   2865  N   LYS A 213      58.310  85.160 121.650  1.00  0.00           N  
ATOM   2866  CA  LYS A 213      59.760  85.260 121.400  1.00  0.00           C  
ATOM   2867  CB  LYS A 213      60.350  85.550 122.780  1.00  0.00           C  
ATOM   2868  CG  LYS A 213      60.530  87.050 123.030  1.00  0.00           C  
ATOM   2869  CD  LYS A 213      61.120  87.020 124.440  1.00  0.00           C  
ATOM   2870  CE  LYS A 213      60.970  88.430 125.020  1.00  0.00           C  
ATOM   2871  NZ  LYS A 213      61.440  88.690 126.390  1.00  0.00           N1+
ATOM   2872  C   LYS A 213      60.440  84.110 120.650  1.00  0.00           C  
ATOM   2873  O   LYS A 213      60.950  84.320 119.550  1.00  0.00           O  
ATOM   2874  H   LYS A 213      58.060  85.240 122.610  1.00  0.00           H  
ATOM   2875  HA  LYS A 213      59.952  86.047 120.671  1.00  0.00           H  
ATOM   2876  HB2 LYS A 213      59.681  85.146 123.540  1.00  0.00           H  
ATOM   2877  HB3 LYS A 213      61.322  85.063 122.855  1.00  0.00           H  
ATOM   2878  HG2 LYS A 213      61.218  87.499 122.314  1.00  0.00           H  
ATOM   2879  HG3 LYS A 213      59.579  87.581 123.002  1.00  0.00           H  
ATOM   2880  HD2 LYS A 213      62.173  86.742 124.399  1.00  0.00           H  
ATOM   2881  HD3 LYS A 213      60.579  86.302 125.057  1.00  0.00           H  
ATOM   2882  HE2 LYS A 213      59.908  88.675 124.994  1.00  0.00           H  
ATOM   2883  HE3 LYS A 213      61.515  89.106 124.361  1.00  0.00           H  
ATOM   2884  HZ1 LYS A 213      62.330  88.260 126.540  1.00  0.00           H  
ATOM   2885  HZ2 LYS A 213      61.480  89.650 126.660  1.00  0.00           H  
ATOM   2886  HZ3 LYS A 213      60.840  88.330 127.100  1.00  0.00           H  
ATOM   2887  N   LEU A 214      60.260  82.920 121.200  1.00  0.00           N  
ATOM   2888  CA  LEU A 214      60.810  81.650 120.700  1.00  0.00           C  
ATOM   2889  CB  LEU A 214      60.710  80.530 121.740  1.00  0.00           C  
ATOM   2890  CG  LEU A 214      61.770  79.490 121.340  1.00  0.00           C  
ATOM   2891  CD1 LEU A 214      63.140  80.020 121.780  1.00  0.00           C  
ATOM   2892  CD2 LEU A 214      61.500  78.080 121.850  1.00  0.00           C  
ATOM   2893  C   LEU A 214      60.210  81.270 119.350  1.00  0.00           C  
ATOM   2894  O   LEU A 214      60.970  81.040 118.410  1.00  0.00           O  
ATOM   2895  H   LEU A 214      59.860  82.870 122.120  1.00  0.00           H  
ATOM   2896  HA  LEU A 214      61.876  81.800 120.529  1.00  0.00           H  
ATOM   2897  HB2 LEU A 214      60.917  80.919 122.737  1.00  0.00           H  
ATOM   2898  HB3 LEU A 214      59.716  80.084 121.723  1.00  0.00           H  
ATOM   2899  HG  LEU A 214      61.737  79.372 120.257  1.00  0.00           H  
ATOM   2900 HD11 LEU A 214      63.155  80.132 122.864  1.00  0.00           H  
ATOM   2901 HD12 LEU A 214      63.323  80.987 121.312  1.00  0.00           H  
ATOM   2902 HD13 LEU A 214      63.916  79.317 121.477  1.00  0.00           H  
ATOM   2903 HD21 LEU A 214      61.510  78.080 122.940  1.00  0.00           H  
ATOM   2904 HD22 LEU A 214      62.272  77.406 121.479  1.00  0.00           H  
ATOM   2905 HD23 LEU A 214      60.525  77.746 121.496  1.00  0.00           H  
ATOM   2906  N   THR A 215      58.930  81.550 119.100  1.00  0.00           N  
ATOM   2907  CA  THR A 215      58.210  81.260 117.850  1.00  0.00           C  
ATOM   2908  CB  THR A 215      56.700  81.410 118.050  1.00  0.00           C  
ATOM   2909  OG1 THR A 215      56.320  81.080 119.390  1.00  0.00           O  
ATOM   2910  CG2 THR A 215      55.950  80.640 116.960  1.00  0.00           C  
ATOM   2911  C   THR A 215      58.710  81.950 116.590  1.00  0.00           C  
ATOM   2912  O   THR A 215      58.980  81.320 115.570  1.00  0.00           O  
ATOM   2913  H   THR A 215      58.270  82.010 119.690  1.00  0.00           H  
ATOM   2914  HA  THR A 215      58.445  80.217 117.638  1.00  0.00           H  
ATOM   2915  HB  THR A 215      56.410  82.454 117.933  1.00  0.00           H  
ATOM   2916 HG21 THR A 215      56.200  79.581 117.025  1.00  0.00           H  
ATOM   2917 HG22 THR A 215      56.239  81.022 115.981  1.00  0.00           H  
ATOM   2918 HG23 THR A 215      54.876  80.769 117.098  1.00  0.00           H  
ATOM   2919  HG1 THR A 215      55.690  81.800 119.700  1.00  0.00           H  
ATOM   2920  N   LEU A 216      59.130  83.210 116.700  1.00  0.00           N  
ATOM   2921  CA  LEU A 216      59.590  84.060 115.590  1.00  0.00           C  
ATOM   2922  CB  LEU A 216      59.590  85.520 116.050  1.00  0.00           C  
ATOM   2923  CG  LEU A 216      58.200  86.140 116.230  1.00  0.00           C  
ATOM   2924  CD1 LEU A 216      58.380  87.480 116.950  1.00  0.00           C  
ATOM   2925  CD2 LEU A 216      57.520  86.490 114.900  1.00  0.00           C  
ATOM   2926  C   LEU A 216      60.940  83.630 115.020  1.00  0.00           C  
ATOM   2927  O   LEU A 216      61.240  83.620 113.820  1.00  0.00           O  
ATOM   2928  H   LEU A 216      59.030  83.680 117.580  1.00  0.00           H  
ATOM   2929  HA  LEU A 216      58.894  83.945 114.759  1.00  0.00           H  
ATOM   2930  HB2 LEU A 216      60.111  85.574 117.006  1.00  0.00           H  
ATOM   2931  HB3 LEU A 216      60.130  86.109 115.308  1.00  0.00           H  
ATOM   2932  HG  LEU A 216      57.593  85.411 116.767  1.00  0.00           H  
ATOM   2933 HD11 LEU A 216      58.997  88.140 116.340  1.00  0.00           H  
ATOM   2934 HD12 LEU A 216      58.866  87.314 117.911  1.00  0.00           H  
ATOM   2935 HD13 LEU A 216      57.405  87.940 117.111  1.00  0.00           H  
ATOM   2936 HD21 LEU A 216      58.126  87.219 114.363  1.00  0.00           H  
ATOM   2937 HD22 LEU A 216      56.534  86.911 115.096  1.00  0.00           H  
ATOM   2938 HD23 LEU A 216      57.416  85.588 114.297  1.00  0.00           H  
ATOM   2939  N   VAL A 217      61.800  83.300 115.970  1.00  0.00           N  
ATOM   2940  CA  VAL A 217      63.120  82.680 115.770  1.00  0.00           C  
ATOM   2941  CB  VAL A 217      63.880  82.470 117.090  1.00  0.00           C  
ATOM   2942  CG1 VAL A 217      65.380  82.360 116.810  1.00  0.00           C  
ATOM   2943  CG2 VAL A 217      63.640  83.660 118.020  1.00  0.00           C  
ATOM   2944  C   VAL A 217      63.020  81.420 114.910  1.00  0.00           C  
ATOM   2945  O   VAL A 217      63.650  81.340 113.860  1.00  0.00           O  
ATOM   2946  H   VAL A 217      61.540  83.350 116.930  1.00  0.00           H  
ATOM   2947  HA  VAL A 217      63.731  83.385 115.206  1.00  0.00           H  
ATOM   2948  HB  VAL A 217      63.522  81.554 117.561  1.00  0.00           H  
ATOM   2949 HG11 VAL A 217      65.730  83.279 116.339  1.00  0.00           H  
ATOM   2950 HG12 VAL A 217      65.564  81.517 116.144  1.00  0.00           H  
ATOM   2951 HG13 VAL A 217      65.914  82.205 117.747  1.00  0.00           H  
ATOM   2952 HG21 VAL A 217      64.000  84.572 117.543  1.00  0.00           H  
ATOM   2953 HG22 VAL A 217      64.176  83.503 118.956  1.00  0.00           H  
ATOM   2954 HG23 VAL A 217      62.573  83.753 118.223  1.00  0.00           H  
ATOM   2955  N   ILE A 218      62.300  80.400 115.370  1.00  0.00           N  
ATOM   2956  CA  ILE A 218      62.110  79.110 114.680  1.00  0.00           C  
ATOM   2957  CB  ILE A 218      61.450  78.010 115.510  1.00  0.00           C  
ATOM   2958  CG1 ILE A 218      61.790  78.140 116.990  1.00  0.00           C  
ATOM   2959  CG2 ILE A 218      62.150  76.700 115.140  1.00  0.00           C  
ATOM   2960  CD1 ILE A 218      60.850  77.290 117.850  1.00  0.00           C  
ATOM   2961  C   ILE A 218      61.380  79.210 113.330  1.00  0.00           C  
ATOM   2962  O   ILE A 218      61.800  78.600 112.350  1.00  0.00           O  
ATOM   2963  H   ILE A 218      61.680  80.460 116.150  1.00  0.00           H  
ATOM   2964  HA  ILE A 218      63.145  78.818 114.503  1.00  0.00           H  
ATOM   2965  HB  ILE A 218      60.376  78.059 115.330  1.00  0.00           H  
ATOM   2966 HG12 ILE A 218      62.816  77.808 117.150  1.00  0.00           H  
ATOM   2967 HG13 ILE A 218      61.696  79.185 117.286  1.00  0.00           H  
ATOM   2968 HG21 ILE A 218      63.213  76.780 115.367  1.00  0.00           H  
ATOM   2969 HG22 ILE A 218      62.019  76.506 114.075  1.00  0.00           H  
ATOM   2970 HG23 ILE A 218      61.716  75.881 115.714  1.00  0.00           H  
ATOM   2971 HD11 ILE A 218      60.939  76.243 117.559  1.00  0.00           H  
ATOM   2972 HD12 ILE A 218      59.822  77.622 117.702  1.00  0.00           H  
ATOM   2973 HD13 ILE A 218      61.120  77.400 118.900  1.00  0.00           H  
ATOM   2974  N   LEU A 219      60.460  80.160 113.240  1.00  0.00           N  
ATOM   2975  CA  LEU A 219      59.790  80.570 112.000  1.00  0.00           C  
ATOM   2976  CB  LEU A 219      58.660  81.590 112.090  1.00  0.00           C  
ATOM   2977  CG  LEU A 219      57.280  81.150 112.580  1.00  0.00           C  
ATOM   2978  CD1 LEU A 219      56.470  82.400 112.940  1.00  0.00           C  
ATOM   2979  CD2 LEU A 219      56.590  80.310 111.510  1.00  0.00           C  
ATOM   2980  C   LEU A 219      60.690  80.900 110.800  1.00  0.00           C  
ATOM   2981  O   LEU A 219      60.240  80.530 109.720  1.00  0.00           O  
ATOM   2982  H   LEU A 219      60.130  80.690 114.020  1.00  0.00           H  
ATOM   2983  HA  LEU A 219      59.311  79.610 111.806  1.00  0.00           H  
ATOM   2984  HB2 LEU A 219      58.998  82.378 112.763  1.00  0.00           H  
ATOM   2985  HB3 LEU A 219      58.524  82.000 111.089  1.00  0.00           H  
ATOM   2986  HG  LEU A 219      57.369  80.526 113.469  1.00  0.00           H  
ATOM   2987 HD11 LEU A 219      56.372  83.036 112.060  1.00  0.00           H  
ATOM   2988 HD12 LEU A 219      56.982  82.949 113.730  1.00  0.00           H  
ATOM   2989 HD13 LEU A 219      55.480  82.104 113.286  1.00  0.00           H  
ATOM   2990 HD21 LEU A 219      56.481  80.899 110.600  1.00  0.00           H  
ATOM   2991 HD22 LEU A 219      55.606  80.006 111.866  1.00  0.00           H  
ATOM   2992 HD23 LEU A 219      57.190  79.425 111.300  1.00  0.00           H  
ATOM   2993  N   ALA A 220      61.890  81.430 111.020  1.00  0.00           N  
ATOM   2994  CA  ALA A 220      62.800  81.770 109.920  1.00  0.00           C  
ATOM   2995  CB  ALA A 220      64.180  82.040 110.530  1.00  0.00           C  
ATOM   2996  C   ALA A 220      63.080  80.700 108.870  1.00  0.00           C  
ATOM   2997  O   ALA A 220      62.970  81.010 107.680  1.00  0.00           O  
ATOM   2998  H   ALA A 220      62.240  81.520 111.950  1.00  0.00           H  
ATOM   2999  HA  ALA A 220      62.294  82.596 109.419  1.00  0.00           H  
ATOM   3000  HB1 ALA A 220      64.558  81.128 110.992  1.00  0.00           H  
ATOM   3001  HB2 ALA A 220      64.097  82.822 111.284  1.00  0.00           H  
ATOM   3002  HB3 ALA A 220      64.867  82.362 109.747  1.00  0.00           H  
ATOM   3003  N   ILE A 221      62.990  79.440 109.310  1.00  0.00           N  
ATOM   3004  CA  ILE A 221      63.080  78.290 108.400  1.00  0.00           C  
ATOM   3005  CB  ILE A 221      63.320  76.960 109.100  1.00  0.00           C  
ATOM   3006  CG1 ILE A 221      64.480  77.130 110.090  1.00  0.00           C  
ATOM   3007  CG2 ILE A 221      63.500  75.850 108.060  1.00  0.00           C  
ATOM   3008  CD1 ILE A 221      64.410  76.130 111.250  1.00  0.00           C  
ATOM   3009  C   ILE A 221      62.050  78.290 107.260  1.00  0.00           C  
ATOM   3010  O   ILE A 221      62.450  78.070 106.120  1.00  0.00           O  
ATOM   3011  H   ILE A 221      63.020  79.210 110.280  1.00  0.00           H  
ATOM   3012  HA  ILE A 221      64.011  78.438 107.853  1.00  0.00           H  
ATOM   3013  HB  ILE A 221      62.460  76.648 109.693  1.00  0.00           H  
ATOM   3014 HG12 ILE A 221      65.419  76.983 109.557  1.00  0.00           H  
ATOM   3015 HG13 ILE A 221      64.448  78.141 110.497  1.00  0.00           H  
ATOM   3016 HG21 ILE A 221      64.349  76.087 107.419  1.00  0.00           H  
ATOM   3017 HG22 ILE A 221      62.598  75.770 107.454  1.00  0.00           H  
ATOM   3018 HG23 ILE A 221      63.681  74.903 108.567  1.00  0.00           H  
ATOM   3019 HD11 ILE A 221      64.441  75.114 110.856  1.00  0.00           H  
ATOM   3020 HD12 ILE A 221      63.481  76.277 111.801  1.00  0.00           H  
ATOM   3021 HD13 ILE A 221      65.257  76.288 111.917  1.00  0.00           H  
ATOM   3022  N   SER A 222      60.860  78.780 107.600  1.00  0.00           N  
ATOM   3023  CA  SER A 222      59.790  78.860 106.600  1.00  0.00           C  
ATOM   3024  CB  SER A 222      58.350  78.800 107.140  1.00  0.00           C  
ATOM   3025  OG  SER A 222      57.970  79.680 108.190  1.00  0.00           O  
ATOM   3026  C   SER A 222      60.000  79.840 105.450  1.00  0.00           C  
ATOM   3027  O   SER A 222      60.110  79.380 104.320  1.00  0.00           O  
ATOM   3028  H   SER A 222      60.580  79.130 108.500  1.00  0.00           H  
ATOM   3029  HA  SER A 222      59.910  77.894 106.109  1.00  0.00           H  
ATOM   3030  HB2 SER A 222      58.186  77.784 107.500  1.00  0.00           H  
ATOM   3031  HB3 SER A 222      57.685  79.000 106.300  1.00  0.00           H  
ATOM   3032  HG  SER A 222      58.660  79.930 108.870  1.00  0.00           H  
ATOM   3033  N   PRO A 223      60.370  81.080 105.780  1.00  0.00           N  
ATOM   3034  CA  PRO A 223      61.010  81.950 104.780  1.00  0.00           C  
ATOM   3035  CB  PRO A 223      61.240  83.300 105.450  1.00  0.00           C  
ATOM   3036  CG  PRO A 223      59.990  83.330 106.330  1.00  0.00           C  
ATOM   3037  CD  PRO A 223      59.840  81.910 106.880  1.00  0.00           C  
ATOM   3038  C   PRO A 223      62.310  81.410 104.200  1.00  0.00           C  
ATOM   3039  O   PRO A 223      62.320  81.430 102.970  1.00  0.00           O  
ATOM   3040  HA  PRO A 223      60.345  82.020 103.919  1.00  0.00           H  
ATOM   3041  HB2 PRO A 223      62.157  83.316 106.038  1.00  0.00           H  
ATOM   3042  HB3 PRO A 223      61.256  84.119 104.730  1.00  0.00           H  
ATOM   3043  HG2 PRO A 223      59.116  83.604 105.740  1.00  0.00           H  
ATOM   3044  HG3 PRO A 223      60.116  84.043 107.145  1.00  0.00           H  
ATOM   3045  HD2 PRO A 223      58.795  81.675 107.082  1.00  0.00           H  
ATOM   3046  HD3 PRO A 223      60.425  81.777 107.790  1.00  0.00           H  
ATOM   3047  N   VAL A 224      63.270  80.860 104.940  1.00  0.00           N  
ATOM   3048  CA  VAL A 224      64.560  80.440 104.380  1.00  0.00           C  
ATOM   3049  CB  VAL A 224      65.520  80.020 105.490  1.00  0.00           C  
ATOM   3050  CG1 VAL A 224      66.820  79.430 104.930  1.00  0.00           C  
ATOM   3051  CG2 VAL A 224      65.940  81.260 106.270  1.00  0.00           C  
ATOM   3052  C   VAL A 224      64.400  79.460 103.210  1.00  0.00           C  
ATOM   3053  O   VAL A 224      64.870  79.710 102.100  1.00  0.00           O  
ATOM   3054  H   VAL A 224      63.090  80.740 105.920  1.00  0.00           H  
ATOM   3055  HA  VAL A 224      65.043  81.296 103.908  1.00  0.00           H  
ATOM   3056  HB  VAL A 224      65.001  79.281 106.100  1.00  0.00           H  
ATOM   3057 HG11 VAL A 224      67.328  80.180 104.323  1.00  0.00           H  
ATOM   3058 HG12 VAL A 224      66.589  78.560 104.315  1.00  0.00           H  
ATOM   3059 HG13 VAL A 224      67.468  79.130 105.754  1.00  0.00           H  
ATOM   3060 HG21 VAL A 224      66.451  81.954 105.602  1.00  0.00           H  
ATOM   3061 HG22 VAL A 224      66.613  80.971 107.077  1.00  0.00           H  
ATOM   3062 HG23 VAL A 224      65.057  81.743 106.688  1.00  0.00           H  
ATOM   3063  N   LEU A 225      63.650  78.390 103.430  1.00  0.00           N  
ATOM   3064  CA  LEU A 225      63.260  77.450 102.360  1.00  0.00           C  
ATOM   3065  CB  LEU A 225      62.790  76.110 102.940  1.00  0.00           C  
ATOM   3066  CG  LEU A 225      63.820  75.290 103.710  1.00  0.00           C  
ATOM   3067  CD1 LEU A 225      63.300  74.340 104.800  1.00  0.00           C  
ATOM   3068  CD2 LEU A 225      64.580  74.540 102.620  1.00  0.00           C  
ATOM   3069  C   LEU A 225      62.320  77.900 101.240  1.00  0.00           C  
ATOM   3070  O   LEU A 225      62.630  77.640 100.080  1.00  0.00           O  
ATOM   3071  H   LEU A 225      63.200  78.170 104.300  1.00  0.00           H  
ATOM   3072  HA  LEU A 225      64.207  77.368 101.826  1.00  0.00           H  
ATOM   3073  HB2 LEU A 225      61.962  76.317 103.617  1.00  0.00           H  
ATOM   3074  HB3 LEU A 225      62.436  75.498 102.110  1.00  0.00           H  
ATOM   3075  HG  LEU A 225      64.429  75.965 104.312  1.00  0.00           H  
ATOM   3076 HD11 LEU A 225      62.658  73.585 104.347  1.00  0.00           H  
ATOM   3077 HD12 LEU A 225      62.730  74.908 105.536  1.00  0.00           H  
ATOM   3078 HD13 LEU A 225      64.143  73.853 105.290  1.00  0.00           H  
ATOM   3079 HD21 LEU A 225      63.891  73.894 102.076  1.00  0.00           H  
ATOM   3080 HD22 LEU A 225      65.364  73.934 103.075  1.00  0.00           H  
ATOM   3081 HD23 LEU A 225      65.028  75.256 101.931  1.00  0.00           H  
ATOM   3082  N   GLY A 226      61.570  78.910 101.690  1.00  0.00           N  
ATOM   3083  CA  GLY A 226      60.840  79.750 100.730  1.00  0.00           C  
ATOM   3084  C   GLY A 226      61.710  80.460  99.690  1.00  0.00           C  
ATOM   3085  O   GLY A 226      61.660  80.210  98.480  1.00  0.00           O  
ATOM   3086  H   GLY A 226      61.400  79.130 102.650  1.00  0.00           H  
ATOM   3087  HA2 GLY A 226      60.130  79.116 100.199  1.00  0.00           H  
ATOM   3088  HA3 GLY A 226      60.298  80.511 101.292  1.00  0.00           H  
ATOM   3089  N   LEU A 227      62.640  81.220 100.250  1.00  0.00           N  
ATOM   3090  CA  LEU A 227      63.710  81.900  99.500  1.00  0.00           C  
ATOM   3091  CB  LEU A 227      64.720  82.530 100.450  1.00  0.00           C  
ATOM   3092  CG  LEU A 227      64.600  84.050 100.330  1.00  0.00           C  
ATOM   3093  CD1 LEU A 227      65.320  84.700 101.510  1.00  0.00           C  
ATOM   3094  CD2 LEU A 227      65.090  84.670  99.020  1.00  0.00           C  
ATOM   3095  C   LEU A 227      64.610  80.960  98.690  1.00  0.00           C  
ATOM   3096  O   LEU A 227      64.890  81.240  97.530  1.00  0.00           O  
ATOM   3097  H   LEU A 227      62.810  81.080 101.230  1.00  0.00           H  
ATOM   3098  HA  LEU A 227      63.160  82.594  98.865  1.00  0.00           H  
ATOM   3099  HB2 LEU A 227      64.507  82.222 101.474  1.00  0.00           H  
ATOM   3100  HB3 LEU A 227      65.728  82.216 100.179  1.00  0.00           H  
ATOM   3101  HG  LEU A 227      63.529  84.251 100.337  1.00  0.00           H  
ATOM   3102 HD11 LEU A 227      66.384  84.470 101.458  1.00  0.00           H  
ATOM   3103 HD12 LEU A 227      64.910  84.314 102.443  1.00  0.00           H  
ATOM   3104 HD13 LEU A 227      65.179  85.780 101.471  1.00  0.00           H  
ATOM   3105 HD21 LEU A 227      66.165  84.517  98.925  1.00  0.00           H  
ATOM   3106 HD22 LEU A 227      64.874  85.738  99.021  1.00  0.00           H  
ATOM   3107 HD23 LEU A 227      64.580  84.197  98.181  1.00  0.00           H  
ATOM   3108  N   SER A 228      65.010  79.840  99.280  1.00  0.00           N  
ATOM   3109  CA  SER A 228      65.870  78.840  98.640  1.00  0.00           C  
ATOM   3110  CB  SER A 228      66.270  77.670  99.560  1.00  0.00           C  
ATOM   3111  OG  SER A 228      67.130  76.780  98.830  1.00  0.00           O  
ATOM   3112  C   SER A 228      65.210  78.230  97.410  1.00  0.00           C  
ATOM   3113  O   SER A 228      65.900  78.210  96.390  1.00  0.00           O  
ATOM   3114  H   SER A 228      64.920  79.740 100.270  1.00  0.00           H  
ATOM   3115  HA  SER A 228      66.765  79.402  98.374  1.00  0.00           H  
ATOM   3116  HB2 SER A 228      65.377  77.135  99.881  1.00  0.00           H  
ATOM   3117  HB3 SER A 228      66.797  78.054 100.433  1.00  0.00           H  
ATOM   3118  HG  SER A 228      67.980  77.190  98.500  1.00  0.00           H  
ATOM   3119  N   ALA A 229      63.900  77.990  97.490  1.00  0.00           N  
ATOM   3120  CA  ALA A 229      63.170  77.390  96.360  1.00  0.00           C  
ATOM   3121  CB  ALA A 229      61.710  77.100  96.720  1.00  0.00           C  
ATOM   3122  C   ALA A 229      63.110  78.330  95.150  1.00  0.00           C  
ATOM   3123  O   ALA A 229      63.490  77.960  94.050  1.00  0.00           O  
ATOM   3124  H   ALA A 229      63.340  78.080  98.310  1.00  0.00           H  
ATOM   3125  HA  ALA A 229      63.716  76.476  96.126  1.00  0.00           H  
ATOM   3126  HB1 ALA A 229      61.199  78.036  96.947  1.00  0.00           H  
ATOM   3127  HB2 ALA A 229      61.674  76.446  97.591  1.00  0.00           H  
ATOM   3128  HB3 ALA A 229      61.218  76.612  95.878  1.00  0.00           H  
ATOM   3129  N   ALA A 230      62.910  79.600  95.480  1.00  0.00           N  
ATOM   3130  CA  ALA A 230      63.020  80.630  94.440  1.00  0.00           C  
ATOM   3131  CB  ALA A 230      62.740  81.990  95.100  1.00  0.00           C  
ATOM   3132  C   ALA A 230      64.360  80.940  93.770  1.00  0.00           C  
ATOM   3133  O   ALA A 230      64.450  81.000  92.550  1.00  0.00           O  
ATOM   3134  H   ALA A 230      62.630  79.900  96.390  1.00  0.00           H  
ATOM   3135  HA  ALA A 230      62.353  80.214  93.685  1.00  0.00           H  
ATOM   3136  HB1 ALA A 230      63.527  82.213  95.820  1.00  0.00           H  
ATOM   3137  HB2 ALA A 230      61.778  81.954  95.612  1.00  0.00           H  
ATOM   3138  HB3 ALA A 230      62.716  82.767  94.336  1.00  0.00           H  
ATOM   3139  N   VAL A 231      65.400  80.880  94.600  1.00  0.00           N  
ATOM   3140  CA  VAL A 231      66.780  81.040  94.110  1.00  0.00           C  
ATOM   3141  CB  VAL A 231      67.810  81.570  95.110  1.00  0.00           C  
ATOM   3142  CG1 VAL A 231      67.430  82.950  95.640  1.00  0.00           C  
ATOM   3143  CG2 VAL A 231      68.260  80.580  96.190  1.00  0.00           C  
ATOM   3144  C   VAL A 231      67.410  79.840  93.410  1.00  0.00           C  
ATOM   3145  O   VAL A 231      67.890  80.090  92.310  1.00  0.00           O  
ATOM   3146  H   VAL A 231      65.250  80.780  95.580  1.00  0.00           H  
ATOM   3147  HA  VAL A 231      66.570  81.811  93.369  1.00  0.00           H  
ATOM   3148  HB  VAL A 231      68.724  81.698  94.530  1.00  0.00           H  
ATOM   3149 HG11 VAL A 231      66.516  82.874  96.230  1.00  0.00           H  
ATOM   3150 HG12 VAL A 231      67.266  83.628  94.803  1.00  0.00           H  
ATOM   3151 HG13 VAL A 231      68.236  83.333  96.266  1.00  0.00           H  
ATOM   3152 HG21 VAL A 231      67.423  80.360  96.853  1.00  0.00           H  
ATOM   3153 HG22 VAL A 231      69.075  81.017  96.766  1.00  0.00           H  
ATOM   3154 HG23 VAL A 231      68.602  79.658  95.719  1.00  0.00           H  
ATOM   3155  N   TRP A 232      67.210  78.620  93.910  1.00  0.00           N  
ATOM   3156  CA  TRP A 232      67.660  77.420  93.190  1.00  0.00           C  
ATOM   3157  CB  TRP A 232      67.430  76.260  94.160  1.00  0.00           C  
ATOM   3158  CG  TRP A 232      67.710  74.840  93.680  1.00  0.00           C  
ATOM   3159  CD1 TRP A 232      68.870  74.250  93.410  1.00  0.00           C  
ATOM   3160  CD2 TRP A 232      66.680  74.080  93.130  1.00  0.00           C  
ATOM   3161  NE1 TRP A 232      68.670  73.100  92.770  1.00  0.00           N  
ATOM   3162  CE2 TRP A 232      67.360  73.040  92.510  1.00  0.00           C  
ATOM   3163  CE3 TRP A 232      65.290  74.150  93.150  1.00  0.00           C  
ATOM   3164  CZ2 TRP A 232      66.580  72.070  91.890  1.00  0.00           C  
ATOM   3165  CZ3 TRP A 232      64.530  73.190  92.490  1.00  0.00           C  
ATOM   3166  CH2 TRP A 232      65.190  72.090  91.970  1.00  0.00           C  
ATOM   3167  C   TRP A 232      67.020  77.190  91.820  1.00  0.00           C  
ATOM   3168  O   TRP A 232      67.750  76.810  90.900  1.00  0.00           O  
ATOM   3169  H   TRP A 232      66.550  78.450  94.650  1.00  0.00           H  
ATOM   3170  HA  TRP A 232      68.709  77.531  92.916  1.00  0.00           H  
ATOM   3171  HB2 TRP A 232      68.065  76.437  95.028  1.00  0.00           H  
ATOM   3172  HB3 TRP A 232      66.383  76.296  94.462  1.00  0.00           H  
ATOM   3173  HD1 TRP A 232      69.800  74.800  93.210  1.00  0.00           H  
ATOM   3174  HE1 TRP A 232      69.380  72.540  92.360  1.00  0.00           H  
ATOM   3175  HE3 TRP A 232      64.760  74.890  93.750  1.00  0.00           H  
ATOM   3176  HZ2 TRP A 232      67.050  71.180  91.470  1.00  0.00           H  
ATOM   3177  HZ3 TRP A 232      63.530  73.460  92.140  1.00  0.00           H  
ATOM   3178  HH2 TRP A 232      64.630  71.200  91.690  1.00  0.00           H  
ATOM   3179  N   ALA A 233      65.780  77.650  91.700  1.00  0.00           N  
ATOM   3180  CA  ALA A 233      65.150  77.700  90.370  1.00  0.00           C  
ATOM   3181  CB  ALA A 233      63.690  78.120  90.500  1.00  0.00           C  
ATOM   3182  C   ALA A 233      65.890  78.670  89.450  1.00  0.00           C  
ATOM   3183  O   ALA A 233      66.460  78.190  88.470  1.00  0.00           O  
ATOM   3184  H   ALA A 233      65.210  78.010  92.440  1.00  0.00           H  
ATOM   3185  HA  ALA A 233      65.202  76.704  89.931  1.00  0.00           H  
ATOM   3186  HB1 ALA A 233      63.636  79.116  90.939  1.00  0.00           H  
ATOM   3187  HB2 ALA A 233      63.164  77.412  91.140  1.00  0.00           H  
ATOM   3188  HB3 ALA A 233      63.226  78.132  89.514  1.00  0.00           H  
ATOM   3189  N   LYS A 234      66.230  79.840  89.980  1.00  0.00           N  
ATOM   3190  CA  LYS A 234      66.730  80.920  89.100  1.00  0.00           C  
ATOM   3191  CB  LYS A 234      66.520  82.330  89.660  1.00  0.00           C  
ATOM   3192  CG  LYS A 234      65.030  82.630  89.770  1.00  0.00           C  
ATOM   3193  CD  LYS A 234      64.690  83.990  90.390  1.00  0.00           C  
ATOM   3194  CE  LYS A 234      63.190  84.290  90.480  1.00  0.00           C  
ATOM   3195  NZ  LYS A 234      62.510  84.230  89.170  1.00  0.00           N1+
ATOM   3196  C   LYS A 234      68.180  80.580  88.760  1.00  0.00           C  
ATOM   3197  O   LYS A 234      68.500  80.790  87.590  1.00  0.00           O  
ATOM   3198  H   LYS A 234      66.070  80.160  90.910  1.00  0.00           H  
ATOM   3199  HA  LYS A 234      66.141  80.959  88.184  1.00  0.00           H  
ATOM   3200  HB2 LYS A 234      66.976  82.398  90.648  1.00  0.00           H  
ATOM   3201  HB3 LYS A 234      66.986  83.056  88.994  1.00  0.00           H  
ATOM   3202  HG2 LYS A 234      64.603  82.599  88.767  1.00  0.00           H  
ATOM   3203  HG3 LYS A 234      64.573  81.854  90.384  1.00  0.00           H  
ATOM   3204  HD2 LYS A 234      65.157  84.767  89.784  1.00  0.00           H  
ATOM   3205  HD3 LYS A 234      65.104  84.018  91.398  1.00  0.00           H  
ATOM   3206  HE2 LYS A 234      63.060  85.290  90.893  1.00  0.00           H  
ATOM   3207  HE3 LYS A 234      62.729  83.559  91.145  1.00  0.00           H  
ATOM   3208  HZ1 LYS A 234      63.030  84.740  88.480  1.00  0.00           H  
ATOM   3209  HZ2 LYS A 234      62.430  83.340  88.730  1.00  0.00           H  
ATOM   3210  HZ3 LYS A 234      61.620  84.660  89.230  1.00  0.00           H  
ATOM   3211  N   ILE A 235      68.890  79.870  89.630  1.00  0.00           N  
ATOM   3212  CA  ILE A 235      70.250  79.360  89.420  1.00  0.00           C  
ATOM   3213  CB  ILE A 235      70.850  78.800  90.710  1.00  0.00           C  
ATOM   3214  CG1 ILE A 235      71.090  79.990  91.630  1.00  0.00           C  
ATOM   3215  CG2 ILE A 235      72.150  77.990  90.610  1.00  0.00           C  
ATOM   3216  CD1 ILE A 235      71.290  79.520  93.080  1.00  0.00           C  
ATOM   3217  C   ILE A 235      70.260  78.280  88.340  1.00  0.00           C  
ATOM   3218  O   ILE A 235      70.670  78.580  87.220  1.00  0.00           O  
ATOM   3219  H   ILE A 235      68.440  79.520  90.450  1.00  0.00           H  
ATOM   3220  HA  ILE A 235      70.862  80.202  89.096  1.00  0.00           H  
ATOM   3221  HB  ILE A 235      70.127  78.068  91.070  1.00  0.00           H  
ATOM   3222 HG12 ILE A 235      71.981  80.524  91.300  1.00  0.00           H  
ATOM   3223 HG13 ILE A 235      70.229  80.657  91.585  1.00  0.00           H  
ATOM   3224 HG21 ILE A 235      72.953  78.635  90.253  1.00  0.00           H  
ATOM   3225 HG22 ILE A 235      72.011  77.164  89.913  1.00  0.00           H  
ATOM   3226 HG23 ILE A 235      72.409  77.596  91.593  1.00  0.00           H  
ATOM   3227 HD11 ILE A 235      72.150  78.852  93.130  1.00  0.00           H  
ATOM   3228 HD12 ILE A 235      70.399  78.990  93.416  1.00  0.00           H  
ATOM   3229 HD13 ILE A 235      71.463  80.384  93.721  1.00  0.00           H  
ATOM   3230  N   LEU A 236      69.520  77.200  88.560  1.00  0.00           N  
ATOM   3231  CA  LEU A 236      69.350  76.100  87.600  1.00  0.00           C  
ATOM   3232  CB  LEU A 236      68.650  74.920  88.270  1.00  0.00           C  
ATOM   3233  CG  LEU A 236      69.610  73.740  88.460  1.00  0.00           C  
ATOM   3234  CD1 LEU A 236      70.640  74.160  89.510  1.00  0.00           C  
ATOM   3235  CD2 LEU A 236      68.900  72.510  89.030  1.00  0.00           C  
ATOM   3236  C   LEU A 236      68.730  76.520  86.260  1.00  0.00           C  
ATOM   3237  O   LEU A 236      69.350  76.240  85.240  1.00  0.00           O  
ATOM   3238  H   LEU A 236      69.110  76.990  89.450  1.00  0.00           H  
ATOM   3239  HA  LEU A 236      70.346  75.768  87.308  1.00  0.00           H  
ATOM   3240  HB2 LEU A 236      68.277  75.235  89.244  1.00  0.00           H  
ATOM   3241  HB3 LEU A 236      67.815  74.602  87.646  1.00  0.00           H  
ATOM   3242  HG  LEU A 236      70.042  73.491  87.491  1.00  0.00           H  
ATOM   3243 HD11 LEU A 236      70.131  74.392  90.446  1.00  0.00           H  
ATOM   3244 HD12 LEU A 236      71.177  75.042  89.160  1.00  0.00           H  
ATOM   3245 HD13 LEU A 236      71.346  73.346  89.672  1.00  0.00           H  
ATOM   3246 HD21 LEU A 236      68.467  72.757  89.999  1.00  0.00           H  
ATOM   3247 HD22 LEU A 236      69.618  71.699  89.149  1.00  0.00           H  
ATOM   3248 HD23 LEU A 236      68.109  72.198  88.348  1.00  0.00           H  
ATOM   3249  N   SER A 237      67.730  77.390  86.230  1.00  0.00           N  
ATOM   3250  CA  SER A 237      67.180  77.910  84.970  1.00  0.00           C  
ATOM   3251  CB  SER A 237      65.880  78.680  85.260  1.00  0.00           C  
ATOM   3252  OG  SER A 237      65.230  79.260  84.120  1.00  0.00           O  
ATOM   3253  C   SER A 237      68.140  78.820  84.210  1.00  0.00           C  
ATOM   3254  O   SER A 237      67.980  78.830  82.990  1.00  0.00           O  
ATOM   3255  H   SER A 237      67.140  77.540  87.030  1.00  0.00           H  
ATOM   3256  HA  SER A 237      66.996  77.045  84.333  1.00  0.00           H  
ATOM   3257  HB2 SER A 237      66.116  79.485  85.956  1.00  0.00           H  
ATOM   3258  HB3 SER A 237      65.179  77.989  85.729  1.00  0.00           H  
ATOM   3259  HG  SER A 237      65.010  78.490  83.510  1.00  0.00           H  
ATOM   3260  N   SER A 238      69.020  79.590  84.860  1.00  0.00           N  
ATOM   3261  CA  SER A 238      70.040  80.330  84.100  1.00  0.00           C  
ATOM   3262  CB  SER A 238      70.850  81.300  84.950  1.00  0.00           C  
ATOM   3263  OG  SER A 238      71.990  81.910  84.350  1.00  0.00           O  
ATOM   3264  C   SER A 238      71.080  79.420  83.440  1.00  0.00           C  
ATOM   3265  O   SER A 238      71.240  79.320  82.230  1.00  0.00           O  
ATOM   3266  H   SER A 238      68.810  79.940  85.770  1.00  0.00           H  
ATOM   3267  HA  SER A 238      69.443  80.860  83.358  1.00  0.00           H  
ATOM   3268  HB2 SER A 238      71.196  80.754  85.827  1.00  0.00           H  
ATOM   3269  HB3 SER A 238      70.178  82.100  85.262  1.00  0.00           H  
ATOM   3270  HG  SER A 238      72.250  82.740  84.840  1.00  0.00           H  
ATOM   3271  N   PHE A 239      71.550  78.460  84.230  1.00  0.00           N  
ATOM   3272  CA  PHE A 239      72.570  77.460  83.880  1.00  0.00           C  
ATOM   3273  CB  PHE A 239      73.150  76.700  85.070  1.00  0.00           C  
ATOM   3274  CG  PHE A 239      74.230  77.570  85.730  1.00  0.00           C  
ATOM   3275  CD1 PHE A 239      75.390  77.820  85.010  1.00  0.00           C  
ATOM   3276  CD2 PHE A 239      74.040  78.090  87.000  1.00  0.00           C  
ATOM   3277  CE1 PHE A 239      76.420  78.620  85.490  1.00  0.00           C  
ATOM   3278  CE2 PHE A 239      75.070  78.910  87.450  1.00  0.00           C  
ATOM   3279  CZ  PHE A 239      76.260  79.140  86.770  1.00  0.00           C  
ATOM   3280  C   PHE A 239      72.080  76.410  82.870  1.00  0.00           C  
ATOM   3281  O   PHE A 239      72.680  76.360  81.800  1.00  0.00           O  
ATOM   3282  H   PHE A 239      70.990  78.300  85.050  1.00  0.00           H  
ATOM   3283  HA  PHE A 239      73.350  78.078  83.435  1.00  0.00           H  
ATOM   3284  HB2 PHE A 239      72.360  76.487  85.790  1.00  0.00           H  
ATOM   3285  HB3 PHE A 239      73.591  75.764  84.728  1.00  0.00           H  
ATOM   3286  HD1 PHE A 239      75.510  77.360  84.020  1.00  0.00           H  
ATOM   3287  HD2 PHE A 239      73.220  77.710  87.610  1.00  0.00           H  
ATOM   3288  HE1 PHE A 239      77.340  78.770  84.930  1.00  0.00           H  
ATOM   3289  HE2 PHE A 239      74.980  79.160  88.510  1.00  0.00           H  
ATOM   3290  HZ  PHE A 239      76.850  80.010  87.050  1.00  0.00           H  
ATOM   3291  N   THR A 240      70.880  75.880  83.080  1.00  0.00           N  
ATOM   3292  CA  THR A 240      70.310  74.950  82.090  1.00  0.00           C  
ATOM   3293  CB  THR A 240      69.020  74.210  82.440  1.00  0.00           C  
ATOM   3294  OG1 THR A 240      68.070  75.170  82.910  1.00  0.00           O  
ATOM   3295  CG2 THR A 240      69.260  72.950  83.280  1.00  0.00           C  
ATOM   3296  C   THR A 240      70.010  75.560  80.720  1.00  0.00           C  
ATOM   3297  O   THR A 240      70.230  74.880  79.720  1.00  0.00           O  
ATOM   3298  H   THR A 240      70.270  76.170  83.810  1.00  0.00           H  
ATOM   3299  HA  THR A 240      71.147  74.251  82.083  1.00  0.00           H  
ATOM   3300  HB  THR A 240      68.563  73.756  81.561  1.00  0.00           H  
ATOM   3301 HG21 THR A 240      69.727  73.227  84.225  1.00  0.00           H  
ATOM   3302 HG22 THR A 240      69.916  72.270  82.736  1.00  0.00           H  
ATOM   3303 HG23 THR A 240      68.308  72.457  83.476  1.00  0.00           H  
ATOM   3304  HG1 THR A 240      67.740  74.920  83.810  1.00  0.00           H  
ATOM   3305  N   ASP A 241      69.720  76.860  80.720  1.00  0.00           N  
ATOM   3306  CA  ASP A 241      69.540  77.520  79.420  1.00  0.00           C  
ATOM   3307  CB  ASP A 241      68.970  78.910  79.730  1.00  0.00           C  
ATOM   3308  CG  ASP A 241      68.490  79.780  78.570  1.00  0.00           C  
ATOM   3309  OD1 ASP A 241      69.140  80.840  78.420  1.00  0.00           O  
ATOM   3310  OD2 ASP A 241      67.520  79.460  77.850  1.00  0.00           O1-
ATOM   3311  C   ASP A 241      70.840  77.680  78.630  1.00  0.00           C  
ATOM   3312  O   ASP A 241      70.940  77.330  77.450  1.00  0.00           O  
ATOM   3313  H   ASP A 241      69.740  77.520  81.470  1.00  0.00           H  
ATOM   3314  HA  ASP A 241      68.886  76.909  78.799  1.00  0.00           H  
ATOM   3315  HB2 ASP A 241      69.749  79.468  80.249  1.00  0.00           H  
ATOM   3316  HB3 ASP A 241      68.120  78.767  80.397  1.00  0.00           H  
ATOM   3317  N   LYS A 242      71.860  77.990  79.420  1.00  0.00           N  
ATOM   3318  CA  LYS A 242      73.240  78.050  78.920  1.00  0.00           C  
ATOM   3319  CB  LYS A 242      74.090  78.510  80.100  1.00  0.00           C  
ATOM   3320  CG  LYS A 242      73.810  79.980  80.450  1.00  0.00           C  
ATOM   3321  CD  LYS A 242      74.530  80.580  81.650  1.00  0.00           C  
ATOM   3322  CE  LYS A 242      74.420  82.110  81.630  1.00  0.00           C  
ATOM   3323  NZ  LYS A 242      73.060  82.580  81.950  1.00  0.00           N1+
ATOM   3324  C   LYS A 242      73.780  76.750  78.320  1.00  0.00           C  
ATOM   3325  O   LYS A 242      74.630  76.740  77.430  1.00  0.00           O  
ATOM   3326  H   LYS A 242      71.800  78.030  80.420  1.00  0.00           H  
ATOM   3327  HA  LYS A 242      73.274  78.739  78.076  1.00  0.00           H  
ATOM   3328  HB2 LYS A 242      73.861  77.889  80.966  1.00  0.00           H  
ATOM   3329  HB3 LYS A 242      75.144  78.401  79.843  1.00  0.00           H  
ATOM   3330  HG2 LYS A 242      74.079  80.577  79.579  1.00  0.00           H  
ATOM   3331  HG3 LYS A 242      72.740  80.070  80.636  1.00  0.00           H  
ATOM   3332  HD2 LYS A 242      75.582  80.295  81.617  1.00  0.00           H  
ATOM   3333  HD3 LYS A 242      74.079  80.200  82.566  1.00  0.00           H  
ATOM   3334  HE2 LYS A 242      74.689  82.467  80.636  1.00  0.00           H  
ATOM   3335  HE3 LYS A 242      75.114  82.520  82.364  1.00  0.00           H  
ATOM   3336  HZ1 LYS A 242      72.350  82.180  81.370  1.00  0.00           H  
ATOM   3337  HZ2 LYS A 242      72.860  82.370  82.900  1.00  0.00           H  
ATOM   3338  HZ3 LYS A 242      73.100  83.560  81.780  1.00  0.00           H  
ATOM   3339  N   GLU A 243      73.500  75.610  78.940  1.00  0.00           N  
ATOM   3340  CA  GLU A 243      73.760  74.230  78.490  1.00  0.00           C  
ATOM   3341  CB  GLU A 243      73.220  73.130  79.410  1.00  0.00           C  
ATOM   3342  CG  GLU A 243      74.030  72.840  80.680  1.00  0.00           C  
ATOM   3343  CD  GLU A 243      73.320  71.590  81.210  1.00  0.00           C  
ATOM   3344  OE1 GLU A 243      72.280  71.760  81.890  1.00  0.00           O  
ATOM   3345  OE2 GLU A 243      73.770  70.460  80.940  1.00  0.00           O1-
ATOM   3346  C   GLU A 243      73.380  73.930  77.040  1.00  0.00           C  
ATOM   3347  O   GLU A 243      74.170  73.500  76.210  1.00  0.00           O  
ATOM   3348  H   GLU A 243      73.000  75.690  79.800  1.00  0.00           H  
ATOM   3349  HA  GLU A 243      74.848  74.200  78.550  1.00  0.00           H  
ATOM   3350  HB2 GLU A 243      72.215  73.419  79.717  1.00  0.00           H  
ATOM   3351  HB3 GLU A 243      73.172  72.208  78.831  1.00  0.00           H  
ATOM   3352  HG2 GLU A 243      73.968  73.665  81.390  1.00  0.00           H  
ATOM   3353  HG3 GLU A 243      75.076  72.637  80.449  1.00  0.00           H  
ATOM   3354  N   LEU A 244      72.150  74.360  76.770  1.00  0.00           N  
ATOM   3355  CA  LEU A 244      71.550  74.190  75.430  1.00  0.00           C  
ATOM   3356  CB  LEU A 244      70.090  74.650  75.530  1.00  0.00           C  
ATOM   3357  CG  LEU A 244      69.190  73.660  76.270  1.00  0.00           C  
ATOM   3358  CD1 LEU A 244      67.770  74.190  76.500  1.00  0.00           C  
ATOM   3359  CD2 LEU A 244      68.910  72.400  75.450  1.00  0.00           C  
ATOM   3360  C   LEU A 244      72.100  74.810  74.150  1.00  0.00           C  
ATOM   3361  O   LEU A 244      72.230  74.060  73.170  1.00  0.00           O  
ATOM   3362  H   LEU A 244      71.580  74.830  77.450  1.00  0.00           H  
ATOM   3363  HA  LEU A 244      71.787  73.140  75.261  1.00  0.00           H  
ATOM   3364  HB2 LEU A 244      70.064  75.603  76.059  1.00  0.00           H  
ATOM   3365  HB3 LEU A 244      69.700  74.784  74.521  1.00  0.00           H  
ATOM   3366  HG  LEU A 244      69.742  73.481  77.193  1.00  0.00           H  
ATOM   3367 HD11 LEU A 244      67.280  74.345  75.539  1.00  0.00           H  
ATOM   3368 HD12 LEU A 244      67.818  75.135  77.040  1.00  0.00           H  
ATOM   3369 HD13 LEU A 244      67.202  73.466  77.084  1.00  0.00           H  
ATOM   3370 HD21 LEU A 244      68.357  72.668  74.549  1.00  0.00           H  
ATOM   3371 HD22 LEU A 244      68.320  71.703  76.045  1.00  0.00           H  
ATOM   3372 HD23 LEU A 244      69.854  71.931  75.171  1.00  0.00           H  
ATOM   3373  N   LEU A 245      72.800  75.940  74.250  1.00  0.00           N  
ATOM   3374  CA  LEU A 245      73.590  76.660  73.250  1.00  0.00           C  
ATOM   3375  CB  LEU A 245      74.190  77.940  73.830  1.00  0.00           C  
ATOM   3376  CG  LEU A 245      73.230  79.130  73.850  1.00  0.00           C  
ATOM   3377  CD1 LEU A 245      72.210  79.020  75.000  1.00  0.00           C  
ATOM   3378  CD2 LEU A 245      74.150  80.350  73.990  1.00  0.00           C  
ATOM   3379  C   LEU A 245      74.670  75.740  72.680  1.00  0.00           C  
ATOM   3380  O   LEU A 245      74.590  75.360  71.510  1.00  0.00           O  
ATOM   3381  H   LEU A 245      72.820  76.380  75.140  1.00  0.00           H  
ATOM   3382  HA  LEU A 245      72.930  76.962  72.436  1.00  0.00           H  
ATOM   3383  HB2 LEU A 245      74.504  77.737  74.854  1.00  0.00           H  
ATOM   3384  HB3 LEU A 245      75.059  78.212  73.231  1.00  0.00           H  
ATOM   3385  HG  LEU A 245      72.614  79.189  72.953  1.00  0.00           H  
ATOM   3386 HD11 LEU A 245      72.740  78.955  75.950  1.00  0.00           H  
ATOM   3387 HD12 LEU A 245      71.601  78.127  74.861  1.00  0.00           H  
ATOM   3388 HD13 LEU A 245      71.568  79.901  75.002  1.00  0.00           H  
ATOM   3389 HD21 LEU A 245      74.747  80.253  74.897  1.00  0.00           H  
ATOM   3390 HD22 LEU A 245      73.546  81.256  74.048  1.00  0.00           H  
ATOM   3391 HD23 LEU A 245      74.810  80.408  73.125  1.00  0.00           H  
ATOM   3392  N   ALA A 246      75.470  75.110  73.530  1.00  0.00           N  
ATOM   3393  CA  ALA A 246      76.470  74.110  73.110  1.00  0.00           C  
ATOM   3394  CB  ALA A 246      77.610  74.020  74.120  1.00  0.00           C  
ATOM   3395  C   ALA A 246      75.970  72.730  72.680  1.00  0.00           C  
ATOM   3396  O   ALA A 246      76.550  72.220  71.720  1.00  0.00           O  
ATOM   3397  H   ALA A 246      75.380  75.240  74.510  1.00  0.00           H  
ATOM   3398  HA  ALA A 246      76.836  74.512  72.165  1.00  0.00           H  
ATOM   3399  HB1 ALA A 246      77.232  73.617  75.059  1.00  0.00           H  
ATOM   3400  HB2 ALA A 246      78.023  75.014  74.291  1.00  0.00           H  
ATOM   3401  HB3 ALA A 246      78.389  73.365  73.731  1.00  0.00           H  
ATOM   3402  N   TYR A 247      74.920  72.230  73.320  1.00  0.00           N  
ATOM   3403  CA  TYR A 247      74.280  71.000  72.850  1.00  0.00           C  
ATOM   3404  CB  TYR A 247      73.290  70.460  73.890  1.00  0.00           C  
ATOM   3405  CG  TYR A 247      73.900  70.040  75.230  1.00  0.00           C  
ATOM   3406  CD1 TYR A 247      75.220  69.650  75.430  1.00  0.00           C  
ATOM   3407  CD2 TYR A 247      73.140  70.270  76.380  1.00  0.00           C  
ATOM   3408  CE1 TYR A 247      75.740  69.420  76.690  1.00  0.00           C  
ATOM   3409  CE2 TYR A 247      73.650  70.140  77.670  1.00  0.00           C  
ATOM   3410  CZ  TYR A 247      74.940  69.650  77.810  1.00  0.00           C  
ATOM   3411  OH  TYR A 247      75.570  69.550  79.020  1.00  0.00           O  
ATOM   3412  C   TYR A 247      73.760  71.110  71.410  1.00  0.00           C  
ATOM   3413  O   TYR A 247      74.000  70.240  70.570  1.00  0.00           O  
ATOM   3414  H   TYR A 247      74.660  72.670  74.170  1.00  0.00           H  
ATOM   3415  HA  TYR A 247      75.039  70.223  72.766  1.00  0.00           H  
ATOM   3416  HB2 TYR A 247      72.553  71.238  74.087  1.00  0.00           H  
ATOM   3417  HB3 TYR A 247      72.794  69.590  73.460  1.00  0.00           H  
ATOM   3418  HD1 TYR A 247      75.940  69.540  74.610  1.00  0.00           H  
ATOM   3419  HD2 TYR A 247      72.110  70.550  76.190  1.00  0.00           H  
ATOM   3420  HE1 TYR A 247      76.700  68.930  76.830  1.00  0.00           H  
ATOM   3421  HE2 TYR A 247      72.940  70.230  78.490  1.00  0.00           H  
ATOM   3422  HH  TYR A 247      74.950  69.890  79.720  1.00  0.00           H  
ATOM   3423  N   ALA A 248      73.150  72.270  71.190  1.00  0.00           N  
ATOM   3424  CA  ALA A 248      72.760  72.650  69.830  1.00  0.00           C  
ATOM   3425  CB  ALA A 248      72.090  74.020  69.870  1.00  0.00           C  
ATOM   3426  C   ALA A 248      73.980  72.740  68.900  1.00  0.00           C  
ATOM   3427  O   ALA A 248      73.830  72.260  67.770  1.00  0.00           O  
ATOM   3428  H   ALA A 248      72.770  72.780  71.960  1.00  0.00           H  
ATOM   3429  HA  ALA A 248      72.081  71.888  69.448  1.00  0.00           H  
ATOM   3430  HB1 ALA A 248      72.794  74.758  70.256  1.00  0.00           H  
ATOM   3431  HB2 ALA A 248      71.216  73.978  70.519  1.00  0.00           H  
ATOM   3432  HB3 ALA A 248      71.782  74.303  68.864  1.00  0.00           H  
ATOM   3433  N   LYS A 249      75.020  73.440  69.320  1.00  0.00           N  
ATOM   3434  CA  LYS A 249      76.190  73.600  68.440  1.00  0.00           C  
ATOM   3435  CB  LYS A 249      77.010  74.660  69.180  1.00  0.00           C  
ATOM   3436  CG  LYS A 249      76.420  76.070  69.050  1.00  0.00           C  
ATOM   3437  CD  LYS A 249      77.350  76.950  69.880  1.00  0.00           C  
ATOM   3438  CE  LYS A 249      76.870  78.380  70.140  1.00  0.00           C  
ATOM   3439  NZ  LYS A 249      77.770  79.080  71.060  1.00  0.00           N1+
ATOM   3440  C   LYS A 249      77.050  72.370  68.170  1.00  0.00           C  
ATOM   3441  O   LYS A 249      77.250  72.050  67.000  1.00  0.00           O  
ATOM   3442  H   LYS A 249      74.910  74.060  70.100  1.00  0.00           H  
ATOM   3443  HA  LYS A 249      75.850  73.848  67.434  1.00  0.00           H  
ATOM   3444  HB2 LYS A 249      77.048  74.395  70.237  1.00  0.00           H  
ATOM   3445  HB3 LYS A 249      78.020  74.667  68.770  1.00  0.00           H  
ATOM   3446  HG2 LYS A 249      76.414  76.391  68.008  1.00  0.00           H  
ATOM   3447  HG3 LYS A 249      75.405  76.101  69.446  1.00  0.00           H  
ATOM   3448  HD2 LYS A 249      78.306  77.009  69.359  1.00  0.00           H  
ATOM   3449  HD3 LYS A 249      77.492  76.466  70.846  1.00  0.00           H  
ATOM   3450  HE2 LYS A 249      75.871  78.347  70.576  1.00  0.00           H  
ATOM   3451  HE3 LYS A 249      76.836  78.921  69.195  1.00  0.00           H  
ATOM   3452  HZ1 LYS A 249      77.480  80.010  71.280  1.00  0.00           H  
ATOM   3453  HZ2 LYS A 249      77.800  78.510  71.890  1.00  0.00           H  
ATOM   3454  HZ3 LYS A 249      78.640  79.120  70.570  1.00  0.00           H  
ATOM   3455  N   ALA A 250      77.160  71.550  69.210  1.00  0.00           N  
ATOM   3456  CA  ALA A 250      77.560  70.150  68.980  1.00  0.00           C  
ATOM   3457  CB  ALA A 250      77.770  69.490  70.340  1.00  0.00           C  
ATOM   3458  C   ALA A 250      76.580  69.330  68.140  1.00  0.00           C  
ATOM   3459  O   ALA A 250      76.960  68.520  67.300  1.00  0.00           O  
ATOM   3460  H   ALA A 250      76.970  71.810  70.160  1.00  0.00           H  
ATOM   3461  HA  ALA A 250      78.477  70.172  68.391  1.00  0.00           H  
ATOM   3462  HB1 ALA A 250      76.831  69.490  70.893  1.00  0.00           H  
ATOM   3463  HB2 ALA A 250      78.522  70.045  70.901  1.00  0.00           H  
ATOM   3464  HB3 ALA A 250      78.108  68.464  70.197  1.00  0.00           H  
ATOM   3465  N   GLY A 251      75.280  69.540  68.310  1.00  0.00           N  
ATOM   3466  CA  GLY A 251      74.110  68.870  67.710  1.00  0.00           C  
ATOM   3467  C   GLY A 251      74.100  69.080  66.190  1.00  0.00           C  
ATOM   3468  O   GLY A 251      74.130  68.100  65.450  1.00  0.00           O  
ATOM   3469  H   GLY A 251      75.000  70.260  68.950  1.00  0.00           H  
ATOM   3470  HA2 GLY A 251      74.157  67.803  67.926  1.00  0.00           H  
ATOM   3471  HA3 GLY A 251      73.198  69.287  68.137  1.00  0.00           H  
ATOM   3472  N   ALA A 252      74.310  70.320  65.750  1.00  0.00           N  
ATOM   3473  CA  ALA A 252      74.530  70.780  64.380  1.00  0.00           C  
ATOM   3474  CB  ALA A 252      74.900  72.260  64.370  1.00  0.00           C  
ATOM   3475  C   ALA A 252      75.640  70.030  63.640  1.00  0.00           C  
ATOM   3476  O   ALA A 252      75.300  69.370  62.660  1.00  0.00           O  
ATOM   3477  H   ALA A 252      74.100  71.060  66.400  1.00  0.00           H  
ATOM   3478  HA  ALA A 252      73.588  70.589  63.865  1.00  0.00           H  
ATOM   3479  HB1 ALA A 252      75.845  72.402  64.894  1.00  0.00           H  
ATOM   3480  HB2 ALA A 252      74.118  72.833  64.868  1.00  0.00           H  
ATOM   3481  HB3 ALA A 252      75.001  72.602  63.340  1.00  0.00           H  
ATOM   3482  N   VAL A 253      76.840  69.970  64.210  1.00  0.00           N  
ATOM   3483  CA  VAL A 253      78.070  69.260  63.820  1.00  0.00           C  
ATOM   3484  CB  VAL A 253      79.200  69.370  64.850  1.00  0.00           C  
ATOM   3485  CG1 VAL A 253      80.490  68.780  64.290  1.00  0.00           C  
ATOM   3486  CG2 VAL A 253      79.400  70.780  65.410  1.00  0.00           C  
ATOM   3487  C   VAL A 253      77.660  67.790  63.680  1.00  0.00           C  
ATOM   3488  O   VAL A 253      77.900  67.200  62.620  1.00  0.00           O  
ATOM   3489  H   VAL A 253      77.000  70.760  64.800  1.00  0.00           H  
ATOM   3490  HA  VAL A 253      78.466  69.699  62.904  1.00  0.00           H  
ATOM   3491  HB  VAL A 253      78.893  68.777  65.712  1.00  0.00           H  
ATOM   3492 HG11 VAL A 253      80.811  69.362  63.426  1.00  0.00           H  
ATOM   3493 HG12 VAL A 253      80.316  67.747  63.988  1.00  0.00           H  
ATOM   3494 HG13 VAL A 253      81.265  68.809  65.056  1.00  0.00           H  
ATOM   3495 HG21 VAL A 253      79.711  71.449  64.608  1.00  0.00           H  
ATOM   3496 HG22 VAL A 253      80.168  70.758  66.183  1.00  0.00           H  
ATOM   3497 HG23 VAL A 253      78.463  71.137  65.838  1.00  0.00           H  
ATOM   3498  N   ALA A 254      77.120  67.160  64.710  1.00  0.00           N  
ATOM   3499  CA  ALA A 254      76.590  65.800  64.560  1.00  0.00           C  
ATOM   3500  CB  ALA A 254      75.930  65.400  65.880  1.00  0.00           C  
ATOM   3501  C   ALA A 254      75.650  65.540  63.390  1.00  0.00           C  
ATOM   3502  O   ALA A 254      75.900  64.610  62.610  1.00  0.00           O  
ATOM   3503  H   ALA A 254      77.070  67.560  65.630  1.00  0.00           H  
ATOM   3504  HA  ALA A 254      77.452  65.180  64.313  1.00  0.00           H  
ATOM   3505  HB1 ALA A 254      75.078  66.053  66.073  1.00  0.00           H  
ATOM   3506  HB2 ALA A 254      76.652  65.496  66.691  1.00  0.00           H  
ATOM   3507  HB3 ALA A 254      75.589  64.367  65.817  1.00  0.00           H  
ATOM   3508  N   GLU A 255      74.550  66.280  63.300  1.00  0.00           N  
ATOM   3509  CA  GLU A 255      73.590  66.220  62.190  1.00  0.00           C  
ATOM   3510  CB  GLU A 255      72.280  66.940  62.520  1.00  0.00           C  
ATOM   3511  CG  GLU A 255      71.390  66.000  63.330  1.00  0.00           C  
ATOM   3512  CD  GLU A 255      69.990  66.560  63.620  1.00  0.00           C  
ATOM   3513  OE1 GLU A 255      69.130  66.300  62.750  1.00  0.00           O  
ATOM   3514  OE2 GLU A 255      69.770  67.110  64.720  1.00  0.00           O1-
ATOM   3515  C   GLU A 255      74.110  66.510  60.780  1.00  0.00           C  
ATOM   3516  O   GLU A 255      74.030  65.700  59.860  1.00  0.00           O  
ATOM   3517  H   GLU A 255      74.400  66.920  64.050  1.00  0.00           H  
ATOM   3518  HA  GLU A 255      73.380  65.153  62.114  1.00  0.00           H  
ATOM   3519  HB2 GLU A 255      72.492  67.836  63.103  1.00  0.00           H  
ATOM   3520  HB3 GLU A 255      71.773  67.219  61.596  1.00  0.00           H  
ATOM   3521  HG2 GLU A 255      71.882  65.797  64.281  1.00  0.00           H  
ATOM   3522  HG3 GLU A 255      71.278  65.069  62.773  1.00  0.00           H  
ATOM   3523  N   GLU A 256      74.980  67.520  60.720  1.00  0.00           N  
ATOM   3524  CA  GLU A 256      75.900  67.660  59.580  1.00  0.00           C  
ATOM   3525  CB  GLU A 256      76.730  68.940  59.640  1.00  0.00           C  
ATOM   3526  CG  GLU A 256      75.990  70.280  59.740  1.00  0.00           C  
ATOM   3527  CD  GLU A 256      76.850  71.540  59.740  1.00  0.00           C  
ATOM   3528  OE1 GLU A 256      76.770  72.260  60.760  1.00  0.00           O  
ATOM   3529  OE2 GLU A 256      77.410  71.870  58.670  1.00  0.00           O1-
ATOM   3530  C   GLU A 256      76.870  66.520  59.280  1.00  0.00           C  
ATOM   3531  O   GLU A 256      77.030  66.270  58.080  1.00  0.00           O  
ATOM   3532  H   GLU A 256      74.940  68.240  61.410  1.00  0.00           H  
ATOM   3533  HA  GLU A 256      75.172  67.665  58.769  1.00  0.00           H  
ATOM   3534  HB2 GLU A 256      77.379  68.864  60.512  1.00  0.00           H  
ATOM   3535  HB3 GLU A 256      77.338  68.973  58.736  1.00  0.00           H  
ATOM   3536  HG2 GLU A 256      75.416  70.272  60.667  1.00  0.00           H  
ATOM   3537  HG3 GLU A 256      75.309  70.345  58.891  1.00  0.00           H  
ATOM   3538  N   VAL A 257      77.420  65.820  60.270  1.00  0.00           N  
ATOM   3539  CA  VAL A 257      78.220  64.630  59.970  1.00  0.00           C  
ATOM   3540  CB  VAL A 257      79.240  64.450  61.090  1.00  0.00           C  
ATOM   3541  CG1 VAL A 257      80.070  63.220  60.730  1.00  0.00           C  
ATOM   3542  CG2 VAL A 257      80.120  65.670  61.390  1.00  0.00           C  
ATOM   3543  C   VAL A 257      77.400  63.400  59.560  1.00  0.00           C  
ATOM   3544  O   VAL A 257      77.820  62.860  58.540  1.00  0.00           O  
ATOM   3545  H   VAL A 257      77.420  66.160  61.210  1.00  0.00           H  
ATOM   3546  HA  VAL A 257      78.785  64.777  59.049  1.00  0.00           H  
ATOM   3547  HB  VAL A 257      78.697  64.320  62.026  1.00  0.00           H  
ATOM   3548 HG11 VAL A 257      80.592  63.397  59.790  1.00  0.00           H  
ATOM   3549 HG12 VAL A 257      79.413  62.357  60.624  1.00  0.00           H  
ATOM   3550 HG13 VAL A 257      80.797  63.029  61.519  1.00  0.00           H  
ATOM   3551 HG21 VAL A 257      80.724  65.907  60.514  1.00  0.00           H  
ATOM   3552 HG22 VAL A 257      80.774  65.447  62.233  1.00  0.00           H  
ATOM   3553 HG23 VAL A 257      79.487  66.523  61.637  1.00  0.00           H  
ATOM   3554  N   LEU A 258      76.260  63.190  60.210  1.00  0.00           N  
ATOM   3555  CA  LEU A 258      75.330  62.130  59.800  1.00  0.00           C  
ATOM   3556  CB  LEU A 258      74.140  62.120  60.770  1.00  0.00           C  
ATOM   3557  CG  LEU A 258      74.400  61.180  61.950  1.00  0.00           C  
ATOM   3558  CD1 LEU A 258      73.420  61.480  63.080  1.00  0.00           C  
ATOM   3559  CD2 LEU A 258      74.180  59.680  61.740  1.00  0.00           C  
ATOM   3560  C   LEU A 258      74.890  62.060  58.340  1.00  0.00           C  
ATOM   3561  O   LEU A 258      74.540  60.980  57.860  1.00  0.00           O  
ATOM   3562  H   LEU A 258      75.930  63.890  60.850  1.00  0.00           H  
ATOM   3563  HA  LEU A 258      75.918  61.214  59.862  1.00  0.00           H  
ATOM   3564  HB2 LEU A 258      73.980  63.130  61.148  1.00  0.00           H  
ATOM   3565  HB3 LEU A 258      73.249  61.786  60.238  1.00  0.00           H  
ATOM   3566  HG  LEU A 258      75.458  61.367  62.135  1.00  0.00           H  
ATOM   3567 HD11 LEU A 258      72.407  61.246  62.754  1.00  0.00           H  
ATOM   3568 HD12 LEU A 258      73.482  62.536  63.344  1.00  0.00           H  
ATOM   3569 HD13 LEU A 258      73.671  60.872  63.949  1.00  0.00           H  
ATOM   3570 HD21 LEU A 258      73.123  59.490  61.555  1.00  0.00           H  
ATOM   3571 HD22 LEU A 258      74.496  59.138  62.632  1.00  0.00           H  
ATOM   3572 HD23 LEU A 258      74.765  59.343  60.884  1.00  0.00           H  
ATOM   3573  N   ALA A 259      74.800  63.240  57.720  1.00  0.00           N  
ATOM   3574  CA  ALA A 259      74.550  63.420  56.280  1.00  0.00           C  
ATOM   3575  CB  ALA A 259      74.140  64.870  56.010  1.00  0.00           C  
ATOM   3576  C   ALA A 259      75.740  63.140  55.360  1.00  0.00           C  
ATOM   3577  O   ALA A 259      75.630  62.330  54.440  1.00  0.00           O  
ATOM   3578  H   ALA A 259      74.900  64.030  58.320  1.00  0.00           H  
ATOM   3579  HA  ALA A 259      73.775  62.688  56.052  1.00  0.00           H  
ATOM   3580  HB1 ALA A 259      74.966  65.534  56.263  1.00  0.00           H  
ATOM   3581  HB2 ALA A 259      73.272  65.122  56.619  1.00  0.00           H  
ATOM   3582  HB3 ALA A 259      73.890  64.986  54.956  1.00  0.00           H  
ATOM   3583  N   ALA A 260      76.910  63.640  55.750  1.00  0.00           N  
ATOM   3584  CA  ALA A 260      78.150  63.480  54.970  1.00  0.00           C  
ATOM   3585  CB  ALA A 260      78.810  64.850  55.010  1.00  0.00           C  
ATOM   3586  C   ALA A 260      79.080  62.340  55.410  1.00  0.00           C  
ATOM   3587  O   ALA A 260      80.260  62.360  55.050  1.00  0.00           O  
ATOM   3588  H   ALA A 260      77.090  64.120  56.610  1.00  0.00           H  
ATOM   3589  HA  ALA A 260      77.912  63.159  53.956  1.00  0.00           H  
ATOM   3590  HB1 ALA A 260      79.025  65.119  56.044  1.00  0.00           H  
ATOM   3591  HB2 ALA A 260      78.139  65.590  54.574  1.00  0.00           H  
ATOM   3592  HB3 ALA A 260      79.739  64.822  54.441  1.00  0.00           H  
ATOM   3593  N   ILE A 261      78.510  61.180  55.700  1.00  0.00           N  
ATOM   3594  CA  ILE A 261      79.210  59.940  56.050  1.00  0.00           C  
ATOM   3595  CB  ILE A 261      78.220  59.040  56.800  1.00  0.00           C  
ATOM   3596  CG1 ILE A 261      77.010  58.840  55.890  1.00  0.00           C  
ATOM   3597  CG2 ILE A 261      77.880  59.510  58.220  1.00  0.00           C  
ATOM   3598  CD1 ILE A 261      75.870  57.830  56.090  1.00  0.00           C  
ATOM   3599  C   ILE A 261      79.960  59.220  54.920  1.00  0.00           C  
ATOM   3600  O   ILE A 261      81.180  59.350  54.910  1.00  0.00           O  
ATOM   3601  H   ILE A 261      77.510  61.150  55.660  1.00  0.00           H  
ATOM   3602  HA  ILE A 261      80.047  60.217  56.691  1.00  0.00           H  
ATOM   3603  HB  ILE A 261      78.686  58.076  57.001  1.00  0.00           H  
ATOM   3604 HG12 ILE A 261      76.521  59.814  55.851  1.00  0.00           H  
ATOM   3605 HG13 ILE A 261      77.428  58.604  54.911  1.00  0.00           H  
ATOM   3606 HG21 ILE A 261      77.397  60.486  58.174  1.00  0.00           H  
ATOM   3607 HG22 ILE A 261      78.796  59.586  58.807  1.00  0.00           H  
ATOM   3608 HG23 ILE A 261      77.206  58.793  58.689  1.00  0.00           H  
ATOM   3609 HD11 ILE A 261      75.397  58.003  57.057  1.00  0.00           H  
ATOM   3610 HD12 ILE A 261      76.272  56.817  56.058  1.00  0.00           H  
ATOM   3611 HD13 ILE A 261      75.132  57.953  55.297  1.00  0.00           H  
ATOM   3612  N   ARG A 262      79.310  59.200  53.760  1.00  0.00           N  
ATOM   3613  CA  ARG A 262      79.880  58.890  52.440  1.00  0.00           C  
ATOM   3614  CB  ARG A 262      78.670  58.950  51.500  1.00  0.00           C  
ATOM   3615  CG  ARG A 262      77.840  57.670  51.590  1.00  0.00           C  
ATOM   3616  CD  ARG A 262      76.540  57.920  50.820  1.00  0.00           C  
ATOM   3617  NE  ARG A 262      76.820  58.040  49.380  1.00  0.00           N  
ATOM   3618  CZ  ARG A 262      76.520  59.090  48.600  1.00  0.00           C  
ATOM   3619  NH1 ARG A 262      75.780  60.120  49.020  1.00  0.00           N  
ATOM   3620  NH2 ARG A 262      76.870  58.970  47.310  1.00  0.00           N1+
ATOM   3621  C   ARG A 262      80.970  59.860  51.960  1.00  0.00           C  
ATOM   3622  O   ARG A 262      81.750  59.510  51.080  1.00  0.00           O  
ATOM   3623  H   ARG A 262      78.330  59.380  53.690  1.00  0.00           H  
ATOM   3624  HA  ARG A 262      80.390  57.927  52.471  1.00  0.00           H  
ATOM   3625  HB2 ARG A 262      78.046  59.799  51.777  1.00  0.00           H  
ATOM   3626  HB3 ARG A 262      79.021  59.076  50.476  1.00  0.00           H  
ATOM   3627  HG2 ARG A 262      77.619  57.441  52.632  1.00  0.00           H  
ATOM   3628  HG3 ARG A 262      78.385  56.839  51.143  1.00  0.00           H  
ATOM   3629  HD2 ARG A 262      76.082  58.843  51.176  1.00  0.00           H  
ATOM   3630  HD3 ARG A 262      75.857  57.087  50.986  1.00  0.00           H  
ATOM   3631  HE  ARG A 262      77.500  57.380  49.050  1.00  0.00           H  
ATOM   3632 HH11 ARG A 262      75.740  60.860  48.350  1.00  0.00           H  
ATOM   3633 HH12 ARG A 262      75.350  60.210  49.920  1.00  0.00           H  
ATOM   3634 HH21 ARG A 262      76.750  59.790  46.750  1.00  0.00           H  
ATOM   3635 HH22 ARG A 262      77.190  58.120  46.890  1.00  0.00           H  
ATOM   3636  N   THR A 263      80.990  61.120  52.360  1.00  0.00           N  
ATOM   3637  CA  THR A 263      82.130  62.010  52.050  1.00  0.00           C  
ATOM   3638  CB  THR A 263      81.860  63.380  51.420  1.00  0.00           C  
ATOM   3639  OG1 THR A 263      80.910  64.120  52.180  1.00  0.00           O  
ATOM   3640  CG2 THR A 263      81.380  63.260  49.970  1.00  0.00           C  
ATOM   3641  C   THR A 263      83.270  62.230  53.040  1.00  0.00           C  
ATOM   3642  O   THR A 263      84.380  61.750  52.850  1.00  0.00           O  
ATOM   3643  H   THR A 263      80.280  61.440  52.990  1.00  0.00           H  
ATOM   3644  HA  THR A 263      82.462  61.285  51.307  1.00  0.00           H  
ATOM   3645  HB  THR A 263      82.810  63.915  51.422  1.00  0.00           H  
ATOM   3646 HG21 THR A 263      80.430  62.727  49.945  1.00  0.00           H  
ATOM   3647 HG22 THR A 263      82.120  62.712  49.387  1.00  0.00           H  
ATOM   3648 HG23 THR A 263      81.249  64.256  49.547  1.00  0.00           H  
ATOM   3649  HG1 THR A 263      80.220  64.460  51.540  1.00  0.00           H  
ATOM   3650  N   VAL A 264      82.870  62.550  54.270  1.00  0.00           N  
ATOM   3651  CA  VAL A 264      83.880  62.840  55.310  1.00  0.00           C  
ATOM   3652  CB  VAL A 264      83.310  63.720  56.420  1.00  0.00           C  
ATOM   3653  CG1 VAL A 264      82.590  64.930  55.810  1.00  0.00           C  
ATOM   3654  CG2 VAL A 264      82.430  63.040  57.460  1.00  0.00           C  
ATOM   3655  C   VAL A 264      84.710  61.650  55.790  1.00  0.00           C  
ATOM   3656  O   VAL A 264      85.940  61.670  55.660  1.00  0.00           O  
ATOM   3657  H   VAL A 264      81.940  62.760  54.580  1.00  0.00           H  
ATOM   3658  HA  VAL A 264      84.644  63.433  54.807  1.00  0.00           H  
ATOM   3659  HB  VAL A 264      84.185  64.025  56.994  1.00  0.00           H  
ATOM   3660 HG11 VAL A 264      81.722  64.590  55.245  1.00  0.00           H  
ATOM   3661 HG12 VAL A 264      83.271  65.461  55.145  1.00  0.00           H  
ATOM   3662 HG13 VAL A 264      82.265  65.599  56.607  1.00  0.00           H  
ATOM   3663 HG21 VAL A 264      81.512  62.691  56.987  1.00  0.00           H  
ATOM   3664 HG22 VAL A 264      82.185  63.751  58.249  1.00  0.00           H  
ATOM   3665 HG23 VAL A 264      82.963  62.191  57.888  1.00  0.00           H  
ATOM   3666  N   ILE A 265      84.070  60.500  55.970  1.00  0.00           N  
ATOM   3667  CA  ILE A 265      84.860  59.290  56.250  1.00  0.00           C  
ATOM   3668  CB  ILE A 265      83.890  58.150  56.580  1.00  0.00           C  
ATOM   3669  CG1 ILE A 265      82.730  58.510  57.510  1.00  0.00           C  
ATOM   3670  CG2 ILE A 265      84.600  56.910  57.120  1.00  0.00           C  
ATOM   3671  CD1 ILE A 265      81.600  57.490  57.600  1.00  0.00           C  
ATOM   3672  C   ILE A 265      85.750  58.940  55.050  1.00  0.00           C  
ATOM   3673  O   ILE A 265      86.950  58.750  55.220  1.00  0.00           O  
ATOM   3674  H   ILE A 265      83.080  60.430  55.880  1.00  0.00           H  
ATOM   3675  HA  ILE A 265      85.522  59.458  57.100  1.00  0.00           H  
ATOM   3676  HB  ILE A 265      83.448  57.932  55.608  1.00  0.00           H  
ATOM   3677 HG12 ILE A 265      83.137  58.646  58.512  1.00  0.00           H  
ATOM   3678 HG13 ILE A 265      82.303  59.450  57.161  1.00  0.00           H  
ATOM   3679 HG21 ILE A 265      85.039  57.137  58.092  1.00  0.00           H  
ATOM   3680 HG22 ILE A 265      85.386  56.611  56.427  1.00  0.00           H  
ATOM   3681 HG23 ILE A 265      83.881  56.097  57.227  1.00  0.00           H  
ATOM   3682 HD11 ILE A 265      81.998  56.537  57.948  1.00  0.00           H  
ATOM   3683 HD12 ILE A 265      81.150  57.359  56.616  1.00  0.00           H  
ATOM   3684 HD13 ILE A 265      80.845  57.846  58.301  1.00  0.00           H  
ATOM   3685  N   ALA A 266      85.150  58.890  53.870  1.00  0.00           N  
ATOM   3686  CA  ALA A 266      85.810  58.340  52.670  1.00  0.00           C  
ATOM   3687  CB  ALA A 266      84.710  58.040  51.650  1.00  0.00           C  
ATOM   3688  C   ALA A 266      86.880  59.220  52.020  1.00  0.00           C  
ATOM   3689  O   ALA A 266      87.870  58.640  51.580  1.00  0.00           O  
ATOM   3690  H   ALA A 266      84.240  59.300  53.760  1.00  0.00           H  
ATOM   3691  HA  ALA A 266      86.359  57.457  52.997  1.00  0.00           H  
ATOM   3692  HB1 ALA A 266      84.209  58.967  51.373  1.00  0.00           H  
ATOM   3693  HB2 ALA A 266      83.986  57.353  52.088  1.00  0.00           H  
ATOM   3694  HB3 ALA A 266      85.151  57.586  50.763  1.00  0.00           H  
ATOM   3695  N   PHE A 267      86.770  60.540  52.090  1.00  0.00           N  
ATOM   3696  CA  PHE A 267      87.870  61.470  51.780  1.00  0.00           C  
ATOM   3697  CB  PHE A 267      87.220  62.850  51.630  1.00  0.00           C  
ATOM   3698  CG  PHE A 267      88.200  63.800  50.930  1.00  0.00           C  
ATOM   3699  CD1 PHE A 267      88.370  63.720  49.560  1.00  0.00           C  
ATOM   3700  CD2 PHE A 267      88.490  64.980  51.610  1.00  0.00           C  
ATOM   3701  CE1 PHE A 267      88.840  64.870  48.930  1.00  0.00           C  
ATOM   3702  CE2 PHE A 267      88.960  66.100  50.950  1.00  0.00           C  
ATOM   3703  CZ  PHE A 267      89.140  66.070  49.570  1.00  0.00           C  
ATOM   3704  C   PHE A 267      89.070  61.540  52.730  1.00  0.00           C  
ATOM   3705  O   PHE A 267      90.200  61.660  52.270  1.00  0.00           O  
ATOM   3706  H   PHE A 267      85.910  61.020  52.250  1.00  0.00           H  
ATOM   3707  HA  PHE A 267      88.346  61.083  50.879  1.00  0.00           H  
ATOM   3708  HB2 PHE A 267      86.311  62.761  51.035  1.00  0.00           H  
ATOM   3709  HB3 PHE A 267      86.972  63.244  52.615  1.00  0.00           H  
ATOM   3710  HD1 PHE A 267      87.830  62.990  48.950  1.00  0.00           H  
ATOM   3711  HD2 PHE A 267      88.280  64.920  52.680  1.00  0.00           H  
ATOM   3712  HE1 PHE A 267      89.220  64.810  47.910  1.00  0.00           H  
ATOM   3713  HE2 PHE A 267      88.840  67.130  51.280  1.00  0.00           H  
ATOM   3714  HZ  PHE A 267      89.460  66.960  49.030  1.00  0.00           H  
ATOM   3715  N   GLY A 268      88.680  61.830  53.970  1.00  0.00           N  
ATOM   3716  CA  GLY A 268      89.550  61.590  55.130  1.00  0.00           C  
ATOM   3717  C   GLY A 268      89.360  62.350  56.450  1.00  0.00           C  
ATOM   3718  O   GLY A 268      90.090  62.030  57.390  1.00  0.00           O  
ATOM   3719  H   GLY A 268      87.780  62.190  54.200  1.00  0.00           H  
ATOM   3720  HA2 GLY A 268      89.457  60.531  55.370  1.00  0.00           H  
ATOM   3721  HA3 GLY A 268      90.567  61.799  54.799  1.00  0.00           H  
ATOM   3722  N   GLY A 269      88.250  63.040  56.700  1.00  0.00           N  
ATOM   3723  CA  GLY A 269      87.920  63.980  57.770  1.00  0.00           C  
ATOM   3724  C   GLY A 269      87.680  63.270  59.100  1.00  0.00           C  
ATOM   3725  O   GLY A 269      87.000  62.240  59.100  1.00  0.00           O  
ATOM   3726  H   GLY A 269      87.540  63.050  56.000  1.00  0.00           H  
ATOM   3727  HA2 GLY A 269      88.746  64.682  57.889  1.00  0.00           H  
ATOM   3728  HA3 GLY A 269      87.017  64.525  57.494  1.00  0.00           H  
ATOM   3729  N   GLN A 270      88.370  63.810  60.100  1.00  0.00           N  
ATOM   3730  CA  GLN A 270      88.250  63.330  61.490  1.00  0.00           C  
ATOM   3731  CB  GLN A 270      88.820  61.950  61.820  1.00  0.00           C  
ATOM   3732  CG  GLN A 270      87.780  61.310  62.750  1.00  0.00           C  
ATOM   3733  CD  GLN A 270      88.130  59.930  63.310  1.00  0.00           C  
ATOM   3734  OE1 GLN A 270      89.280  59.650  63.660  1.00  0.00           O  
ATOM   3735  NE2 GLN A 270      87.210  59.130  63.840  1.00  0.00           N  
ATOM   3736  C   GLN A 270      88.660  64.380  62.510  1.00  0.00           C  
ATOM   3737  O   GLN A 270      87.680  64.810  63.130  1.00  0.00           O  
ATOM   3738  H   GLN A 270      88.710  64.750  60.060  1.00  0.00           H  
ATOM   3739  HA  GLN A 270      87.176  63.162  61.572  1.00  0.00           H  
ATOM   3740  HB2 GLN A 270      88.941  61.357  60.913  1.00  0.00           H  
ATOM   3741  HB3 GLN A 270      89.782  62.042  62.325  1.00  0.00           H  
ATOM   3742  HG2 GLN A 270      86.849  61.215  62.192  1.00  0.00           H  
ATOM   3743  HG3 GLN A 270      87.631  61.983  63.594  1.00  0.00           H  
ATOM   3744 HE21 GLN A 270      87.510  58.210  64.120  1.00  0.00           H  
ATOM   3745 HE22 GLN A 270      86.260  59.380  64.020  1.00  0.00           H  
ATOM   3746  N   LYS A 271      89.950  64.700  62.630  1.00  0.00           N  
ATOM   3747  CA  LYS A 271      90.510  65.640  63.610  1.00  0.00           C  
ATOM   3748  CB  LYS A 271      91.880  66.080  63.080  1.00  0.00           C  
ATOM   3749  CG  LYS A 271      92.670  66.760  64.200  1.00  0.00           C  
ATOM   3750  CD  LYS A 271      93.780  67.610  63.580  1.00  0.00           C  
ATOM   3751  CE  LYS A 271      94.540  68.340  64.690  1.00  0.00           C  
ATOM   3752  NZ  LYS A 271      95.670  69.110  64.140  1.00  0.00           N1+
ATOM   3753  C   LYS A 271      89.670  66.840  64.060  1.00  0.00           C  
ATOM   3754  O   LYS A 271      89.440  67.020  65.260  1.00  0.00           O  
ATOM   3755  H   LYS A 271      90.610  64.040  62.270  1.00  0.00           H  
ATOM   3756  HA  LYS A 271      90.557  65.081  64.545  1.00  0.00           H  
ATOM   3757  HB2 LYS A 271      92.430  65.207  62.727  1.00  0.00           H  
ATOM   3758  HB3 LYS A 271      91.742  66.781  62.256  1.00  0.00           H  
ATOM   3759  HG2 LYS A 271      92.004  67.397  64.783  1.00  0.00           H  
ATOM   3760  HG3 LYS A 271      93.109  66.003  64.850  1.00  0.00           H  
ATOM   3761  HD2 LYS A 271      93.342  68.339  62.898  1.00  0.00           H  
ATOM   3762  HD3 LYS A 271      94.467  66.967  63.031  1.00  0.00           H  
ATOM   3763  HE2 LYS A 271      94.921  67.608  65.402  1.00  0.00           H  
ATOM   3764  HE3 LYS A 271      93.859  69.022  65.199  1.00  0.00           H  
ATOM   3765  HZ1 LYS A 271      96.280  68.480  63.680  1.00  0.00           H  
ATOM   3766  HZ2 LYS A 271      95.410  69.810  63.470  1.00  0.00           H  
ATOM   3767  HZ3 LYS A 271      96.130  69.580  64.900  1.00  0.00           H  
ATOM   3768  N   LYS A 272      89.250  67.670  63.110  1.00  0.00           N  
ATOM   3769  CA  LYS A 272      88.400  68.850  63.330  1.00  0.00           C  
ATOM   3770  CB  LYS A 272      88.530  69.790  62.130  1.00  0.00           C  
ATOM   3771  CG  LYS A 272      89.870  70.480  61.900  1.00  0.00           C  
ATOM   3772  CD  LYS A 272      90.190  71.400  63.080  1.00  0.00           C  
ATOM   3773  CE  LYS A 272      91.520  72.070  62.740  1.00  0.00           C  
ATOM   3774  NZ  LYS A 272      91.770  72.970  63.870  1.00  0.00           N1+
ATOM   3775  C   LYS A 272      86.910  68.610  63.580  1.00  0.00           C  
ATOM   3776  O   LYS A 272      86.290  69.340  64.350  1.00  0.00           O  
ATOM   3777  H   LYS A 272      89.550  67.520  62.170  1.00  0.00           H  
ATOM   3778  HA  LYS A 272      88.777  69.268  64.264  1.00  0.00           H  
ATOM   3779  HB2 LYS A 272      88.309  69.206  61.236  1.00  0.00           H  
ATOM   3780  HB3 LYS A 272      87.780  70.572  62.248  1.00  0.00           H  
ATOM   3781  HG2 LYS A 272      90.653  69.727  61.806  1.00  0.00           H  
ATOM   3782  HG3 LYS A 272      89.821  71.070  60.985  1.00  0.00           H  
ATOM   3783  HD2 LYS A 272      90.281  70.820  63.999  1.00  0.00           H  
ATOM   3784  HD3 LYS A 272      89.408  72.149  63.199  1.00  0.00           H  
ATOM   3785  HE2 LYS A 272      91.443  72.631  61.809  1.00  0.00           H  
ATOM   3786  HE3 LYS A 272      92.315  71.329  62.653  1.00  0.00           H  
ATOM   3787  HZ1 LYS A 272      92.020  73.870  63.520  1.00  0.00           H  
ATOM   3788  HZ2 LYS A 272      91.000  73.060  64.510  1.00  0.00           H  
ATOM   3789  HZ3 LYS A 272      92.650  72.650  64.220  1.00  0.00           H  
ATOM   3790  N   GLU A 273      86.310  67.550  63.050  1.00  0.00           N  
ATOM   3791  CA  GLU A 273      84.920  67.160  63.320  1.00  0.00           C  
ATOM   3792  CB  GLU A 273      84.380  66.180  62.290  1.00  0.00           C  
ATOM   3793  CG  GLU A 273      84.220  66.730  60.870  1.00  0.00           C  
ATOM   3794  CD  GLU A 273      85.490  67.280  60.210  1.00  0.00           C  
ATOM   3795  OE1 GLU A 273      86.390  66.500  59.840  1.00  0.00           O  
ATOM   3796  OE2 GLU A 273      85.640  68.520  60.120  1.00  0.00           O1-
ATOM   3797  C   GLU A 273      84.810  66.710  64.780  1.00  0.00           C  
ATOM   3798  O   GLU A 273      84.100  67.380  65.520  1.00  0.00           O  
ATOM   3799  H   GLU A 273      86.720  67.140  62.230  1.00  0.00           H  
ATOM   3800  HA  GLU A 273      84.258  68.018  63.203  1.00  0.00           H  
ATOM   3801  HB2 GLU A 273      85.062  65.331  62.245  1.00  0.00           H  
ATOM   3802  HB3 GLU A 273      83.401  65.842  62.630  1.00  0.00           H  
ATOM   3803  HG2 GLU A 273      83.488  67.537  60.906  1.00  0.00           H  
ATOM   3804  HG3 GLU A 273      83.841  65.924  60.242  1.00  0.00           H  
ATOM   3805  N   LEU A 274      85.850  65.970  65.160  1.00  0.00           N  
ATOM   3806  CA  LEU A 274      86.110  65.670  66.570  1.00  0.00           C  
ATOM   3807  CB  LEU A 274      87.300  64.740  66.780  1.00  0.00           C  
ATOM   3808  CG  LEU A 274      86.830  63.320  66.470  1.00  0.00           C  
ATOM   3809  CD1 LEU A 274      87.960  62.290  66.350  1.00  0.00           C  
ATOM   3810  CD2 LEU A 274      85.820  62.850  67.510  1.00  0.00           C  
ATOM   3811  C   LEU A 274      86.270  66.980  67.340  1.00  0.00           C  
ATOM   3812  O   LEU A 274      85.580  67.170  68.340  1.00  0.00           O  
ATOM   3813  H   LEU A 274      86.340  65.380  64.520  1.00  0.00           H  
ATOM   3814  HA  LEU A 274      85.252  65.122  66.959  1.00  0.00           H  
ATOM   3815  HB2 LEU A 274      88.113  65.018  66.109  1.00  0.00           H  
ATOM   3816  HB3 LEU A 274      87.643  64.802  67.813  1.00  0.00           H  
ATOM   3817  HG  LEU A 274      86.365  63.381  65.486  1.00  0.00           H  
ATOM   3818 HD11 LEU A 274      88.463  62.188  67.312  1.00  0.00           H  
ATOM   3819 HD12 LEU A 274      88.677  62.623  65.599  1.00  0.00           H  
ATOM   3820 HD13 LEU A 274      87.544  61.327  66.054  1.00  0.00           H  
ATOM   3821 HD21 LEU A 274      86.302  62.795  68.486  1.00  0.00           H  
ATOM   3822 HD22 LEU A 274      85.446  61.864  67.233  1.00  0.00           H  
ATOM   3823 HD23 LEU A 274      84.990  63.555  67.555  1.00  0.00           H  
ATOM   3824  N   GLU A 275      87.220  67.860  67.020  1.00  0.00           N  
ATOM   3825  CA  GLU A 275      87.420  69.150  67.690  1.00  0.00           C  
ATOM   3826  CB  GLU A 275      88.380  70.030  66.890  1.00  0.00           C  
ATOM   3827  CG  GLU A 275      89.700  70.200  67.630  1.00  0.00           C  
ATOM   3828  CD  GLU A 275      90.760  70.850  66.740  1.00  0.00           C  
ATOM   3829  OE1 GLU A 275      91.780  70.220  66.360  1.00  0.00           O  
ATOM   3830  OE2 GLU A 275      90.760  72.100  66.680  1.00  0.00           O1-
ATOM   3831  C   GLU A 275      86.190  70.050  67.880  1.00  0.00           C  
ATOM   3832  O   GLU A 275      86.030  70.600  68.970  1.00  0.00           O  
ATOM   3833  H   GLU A 275      88.060  67.560  66.580  1.00  0.00           H  
ATOM   3834  HA  GLU A 275      87.773  68.827  68.669  1.00  0.00           H  
ATOM   3835  HB2 GLU A 275      88.570  69.565  65.923  1.00  0.00           H  
ATOM   3836  HB3 GLU A 275      87.926  71.009  66.739  1.00  0.00           H  
ATOM   3837  HG2 GLU A 275      90.057  69.220  67.948  1.00  0.00           H  
ATOM   3838  HG3 GLU A 275      89.537  70.829  68.505  1.00  0.00           H  
ATOM   3839  N   ARG A 276      85.550  70.480  66.800  1.00  0.00           N  
ATOM   3840  CA  ARG A 276      84.280  71.210  66.810  1.00  0.00           C  
ATOM   3841  CB  ARG A 276      83.680  71.180  65.400  1.00  0.00           C  
ATOM   3842  CG  ARG A 276      82.820  72.380  65.020  1.00  0.00           C  
ATOM   3843  CD  ARG A 276      82.500  72.240  63.530  1.00  0.00           C  
ATOM   3844  NE  ARG A 276      81.270  72.950  63.170  1.00  0.00           N  
ATOM   3845  CZ  ARG A 276      80.390  72.530  62.250  1.00  0.00           C  
ATOM   3846  NH1 ARG A 276      80.590  71.420  61.530  1.00  0.00           N  
ATOM   3847  NH2 ARG A 276      79.290  73.280  62.130  1.00  0.00           N1+
ATOM   3848  C   ARG A 276      83.180  70.650  67.710  1.00  0.00           C  
ATOM   3849  O   ARG A 276      82.610  71.410  68.480  1.00  0.00           O  
ATOM   3850  H   ARG A 276      85.770  69.960  65.970  1.00  0.00           H  
ATOM   3851  HA  ARG A 276      84.553  72.196  67.186  1.00  0.00           H  
ATOM   3852  HB2 ARG A 276      84.503  71.119  64.688  1.00  0.00           H  
ATOM   3853  HB3 ARG A 276      83.062  70.286  65.318  1.00  0.00           H  
ATOM   3854  HG2 ARG A 276      83.366  73.306  65.201  1.00  0.00           H  
ATOM   3855  HG3 ARG A 276      81.899  72.381  65.603  1.00  0.00           H  
ATOM   3856  HD2 ARG A 276      82.380  71.183  63.292  1.00  0.00           H  
ATOM   3857  HD3 ARG A 276      83.327  72.651  62.951  1.00  0.00           H  
ATOM   3858  HE  ARG A 276      81.250  73.930  63.370  1.00  0.00           H  
ATOM   3859 HH11 ARG A 276      79.870  71.120  60.900  1.00  0.00           H  
ATOM   3860 HH12 ARG A 276      81.390  70.880  61.780  1.00  0.00           H  
ATOM   3861 HH21 ARG A 276      78.500  72.940  61.610  1.00  0.00           H  
ATOM   3862 HH22 ARG A 276      79.310  74.150  62.620  1.00  0.00           H  
ATOM   3863  N   TYR A 277      83.160  69.320  67.730  1.00  0.00           N  
ATOM   3864  CA  TYR A 277      82.300  68.660  68.730  1.00  0.00           C  
ATOM   3865  CB  TYR A 277      82.160  67.190  68.320  1.00  0.00           C  
ATOM   3866  CG  TYR A 277      80.930  66.490  68.910  1.00  0.00           C  
ATOM   3867  CD1 TYR A 277      79.710  66.620  68.270  1.00  0.00           C  
ATOM   3868  CD2 TYR A 277      81.040  65.720  70.070  1.00  0.00           C  
ATOM   3869  CE1 TYR A 277      78.610  65.960  68.820  1.00  0.00           C  
ATOM   3870  CE2 TYR A 277      79.940  65.080  70.620  1.00  0.00           C  
ATOM   3871  CZ  TYR A 277      78.710  65.200  69.980  1.00  0.00           C  
ATOM   3872  OH  TYR A 277      77.650  65.080  70.810  1.00  0.00           O  
ATOM   3873  C   TYR A 277      82.820  68.870  70.150  1.00  0.00           C  
ATOM   3874  O   TYR A 277      82.230  69.720  70.830  1.00  0.00           O  
ATOM   3875  H   TYR A 277      83.420  68.750  66.950  1.00  0.00           H  
ATOM   3876  HA  TYR A 277      81.306  69.107  68.748  1.00  0.00           H  
ATOM   3877  HB2 TYR A 277      82.092  67.143  67.233  1.00  0.00           H  
ATOM   3878  HB3 TYR A 277      83.050  66.656  68.652  1.00  0.00           H  
ATOM   3879  HD1 TYR A 277      79.580  67.060  67.280  1.00  0.00           H  
ATOM   3880  HD2 TYR A 277      81.990  65.700  70.610  1.00  0.00           H  
ATOM   3881  HE1 TYR A 277      77.660  65.940  68.290  1.00  0.00           H  
ATOM   3882  HE2 TYR A 277      80.110  64.210  71.260  1.00  0.00           H  
ATOM   3883  HH  TYR A 277      76.810  65.410  70.370  1.00  0.00           H  
ATOM   3884  N   ASN A 278      84.080  68.510  70.340  1.00  0.00           N  
ATOM   3885  CA  ASN A 278      84.830  68.500  71.610  1.00  0.00           C  
ATOM   3886  CB  ASN A 278      86.150  67.740  71.520  1.00  0.00           C  
ATOM   3887  CG  ASN A 278      86.830  67.110  72.740  1.00  0.00           C  
ATOM   3888  OD1 ASN A 278      86.400  67.200  73.880  1.00  0.00           O  
ATOM   3889  ND2 ASN A 278      88.110  66.780  72.570  1.00  0.00           N  
ATOM   3890  C   ASN A 278      84.940  69.840  72.330  1.00  0.00           C  
ATOM   3891  O   ASN A 278      84.680  69.790  73.530  1.00  0.00           O  
ATOM   3892  H   ASN A 278      84.670  68.110  69.640  1.00  0.00           H  
ATOM   3893  HA  ASN A 278      84.191  67.923  72.278  1.00  0.00           H  
ATOM   3894  HB2 ASN A 278      86.873  68.440  71.100  1.00  0.00           H  
ATOM   3895  HB3 ASN A 278      85.981  66.926  70.815  1.00  0.00           H  
ATOM   3896 HD21 ASN A 278      88.630  66.440  73.360  1.00  0.00           H  
ATOM   3897 HD22 ASN A 278      88.560  66.960  71.700  1.00  0.00           H  
ATOM   3898  N   LYS A 279      85.220  70.950  71.640  1.00  0.00           N  
ATOM   3899  CA  LYS A 279      85.280  72.340  72.100  1.00  0.00           C  
ATOM   3900  CB  LYS A 279      85.870  73.220  70.990  1.00  0.00           C  
ATOM   3901  CG  LYS A 279      87.380  73.030  70.790  1.00  0.00           C  
ATOM   3902  CD  LYS A 279      88.040  73.760  69.610  1.00  0.00           C  
ATOM   3903  CE  LYS A 279      89.530  73.490  69.450  1.00  0.00           C  
ATOM   3904  NZ  LYS A 279      90.220  73.850  70.700  1.00  0.00           N1+
ATOM   3905  C   LYS A 279      83.960  72.890  72.630  1.00  0.00           C  
ATOM   3906  O   LYS A 279      84.010  73.620  73.620  1.00  0.00           O  
ATOM   3907  H   LYS A 279      85.340  70.920  70.650  1.00  0.00           H  
ATOM   3908  HA  LYS A 279      85.938  72.358  72.969  1.00  0.00           H  
ATOM   3909  HB2 LYS A 279      85.366  72.978  70.054  1.00  0.00           H  
ATOM   3910  HB3 LYS A 279      85.685  74.264  71.243  1.00  0.00           H  
ATOM   3911  HG2 LYS A 279      87.874  73.369  71.700  1.00  0.00           H  
ATOM   3912  HG3 LYS A 279      87.559  71.963  70.655  1.00  0.00           H  
ATOM   3913  HD2 LYS A 279      87.902  74.832  69.753  1.00  0.00           H  
ATOM   3914  HD3 LYS A 279      87.538  73.449  68.694  1.00  0.00           H  
ATOM   3915  HE2 LYS A 279      89.924  74.090  68.629  1.00  0.00           H  
ATOM   3916  HE3 LYS A 279      89.689  72.433  69.236  1.00  0.00           H  
ATOM   3917  HZ1 LYS A 279      91.200  73.860  70.470  1.00  0.00           H  
ATOM   3918  HZ2 LYS A 279      89.930  74.760  70.990  1.00  0.00           H  
ATOM   3919  HZ3 LYS A 279      89.930  73.180  71.380  1.00  0.00           H  
ATOM   3920  N   ASN A 280      82.880  72.540  71.940  1.00  0.00           N  
ATOM   3921  CA  ASN A 280      81.530  72.760  72.480  1.00  0.00           C  
ATOM   3922  CB  ASN A 280      80.590  72.480  71.300  1.00  0.00           C  
ATOM   3923  CG  ASN A 280      80.530  73.690  70.370  1.00  0.00           C  
ATOM   3924  OD1 ASN A 280      80.290  74.820  70.790  1.00  0.00           O  
ATOM   3925  ND2 ASN A 280      80.760  73.390  69.090  1.00  0.00           N  
ATOM   3926  C   ASN A 280      81.160  71.910  73.690  1.00  0.00           C  
ATOM   3927  O   ASN A 280      80.600  72.290  74.720  1.00  0.00           O  
ATOM   3928  H   ASN A 280      82.860  72.300  70.970  1.00  0.00           H  
ATOM   3929  HA  ASN A 280      81.458  73.775  72.871  1.00  0.00           H  
ATOM   3930  HB2 ASN A 280      79.590  72.268  71.679  1.00  0.00           H  
ATOM   3931  HB3 ASN A 280      80.958  71.617  70.744  1.00  0.00           H  
ATOM   3932 HD21 ASN A 280      80.550  74.080  68.400  1.00  0.00           H  
ATOM   3933 HD22 ASN A 280      80.980  72.450  68.820  1.00  0.00           H  
ATOM   3934  N   LEU A 281      81.510  70.620  73.670  1.00  0.00           N  
ATOM   3935  CA  LEU A 281      81.450  69.710  74.820  1.00  0.00           C  
ATOM   3936  CB  LEU A 281      81.800  68.230  74.680  1.00  0.00           C  
ATOM   3937  CG  LEU A 281      80.940  67.510  73.630  1.00  0.00           C  
ATOM   3938  CD1 LEU A 281      81.540  66.110  73.530  1.00  0.00           C  
ATOM   3939  CD2 LEU A 281      79.440  67.530  73.930  1.00  0.00           C  
ATOM   3940  C   LEU A 281      82.270  70.190  76.020  1.00  0.00           C  
ATOM   3941  O   LEU A 281      81.850  70.070  77.170  1.00  0.00           O  
ATOM   3942  H   LEU A 281      82.050  70.140  72.980  1.00  0.00           H  
ATOM   3943  HA  LEU A 281      80.368  69.758  74.942  1.00  0.00           H  
ATOM   3944  HB2 LEU A 281      82.847  68.146  74.389  1.00  0.00           H  
ATOM   3945  HB3 LEU A 281      81.651  67.744  75.644  1.00  0.00           H  
ATOM   3946  HG  LEU A 281      80.973  68.024  72.669  1.00  0.00           H  
ATOM   3947 HD11 LEU A 281      81.492  65.624  74.504  1.00  0.00           H  
ATOM   3948 HD12 LEU A 281      82.580  66.182  73.210  1.00  0.00           H  
ATOM   3949 HD13 LEU A 281      80.976  65.524  72.804  1.00  0.00           H  
ATOM   3950 HD21 LEU A 281      79.254  67.038  74.885  1.00  0.00           H  
ATOM   3951 HD22 LEU A 281      78.904  67.004  73.140  1.00  0.00           H  
ATOM   3952 HD23 LEU A 281      79.093  68.562  73.979  1.00  0.00           H  
ATOM   3953  N   GLU A 282      83.430  70.790  75.760  1.00  0.00           N  
ATOM   3954  CA  GLU A 282      84.260  71.470  76.770  1.00  0.00           C  
ATOM   3955  CB  GLU A 282      85.590  71.960  76.190  1.00  0.00           C  
ATOM   3956  CG  GLU A 282      86.670  70.900  75.940  1.00  0.00           C  
ATOM   3957  CD  GLU A 282      87.500  70.740  77.210  1.00  0.00           C  
ATOM   3958  OE1 GLU A 282      88.490  71.490  77.380  1.00  0.00           O  
ATOM   3959  OE2 GLU A 282      87.290  69.850  78.060  1.00  0.00           O1-
ATOM   3960  C   GLU A 282      83.550  72.650  77.450  1.00  0.00           C  
ATOM   3961  O   GLU A 282      83.600  72.710  78.670  1.00  0.00           O  
ATOM   3962  H   GLU A 282      83.920  70.530  74.930  1.00  0.00           H  
ATOM   3963  HA  GLU A 282      84.451  70.708  77.526  1.00  0.00           H  
ATOM   3964  HB2 GLU A 282      85.376  72.443  75.237  1.00  0.00           H  
ATOM   3965  HB3 GLU A 282      86.002  72.693  76.884  1.00  0.00           H  
ATOM   3966  HG2 GLU A 282      87.313  71.218  75.119  1.00  0.00           H  
ATOM   3967  HG3 GLU A 282      86.200  69.950  75.687  1.00  0.00           H  
ATOM   3968  N   GLU A 283      82.810  73.420  76.660  1.00  0.00           N  
ATOM   3969  CA  GLU A 283      82.140  74.590  77.250  1.00  0.00           C  
ATOM   3970  CB  GLU A 283      81.840  75.590  76.130  1.00  0.00           C  
ATOM   3971  CG  GLU A 283      83.100  76.230  75.560  1.00  0.00           C  
ATOM   3972  CD  GLU A 283      82.800  77.380  74.600  1.00  0.00           C  
ATOM   3973  OE1 GLU A 283      82.180  78.370  75.050  1.00  0.00           O  
ATOM   3974  OE2 GLU A 283      83.070  77.280  73.380  1.00  0.00           O1-
ATOM   3975  C   GLU A 283      80.910  74.190  78.080  1.00  0.00           C  
ATOM   3976  O   GLU A 283      80.690  74.630  79.200  1.00  0.00           O  
ATOM   3977  H   GLU A 283      83.000  73.480  75.680  1.00  0.00           H  
ATOM   3978  HA  GLU A 283      82.797  75.079  77.969  1.00  0.00           H  
ATOM   3979  HB2 GLU A 283      81.320  75.068  75.327  1.00  0.00           H  
ATOM   3980  HB3 GLU A 283      81.199  76.377  76.527  1.00  0.00           H  
ATOM   3981  HG2 GLU A 283      83.665  75.468  75.024  1.00  0.00           H  
ATOM   3982  HG3 GLU A 283      83.699  76.613  76.386  1.00  0.00           H  
ATOM   3983  N   ALA A 284      80.270  73.200  77.470  1.00  0.00           N  
ATOM   3984  CA  ALA A 284      79.170  72.490  78.130  1.00  0.00           C  
ATOM   3985  CB  ALA A 284      78.500  71.530  77.150  1.00  0.00           C  
ATOM   3986  C   ALA A 284      79.380  71.870  79.510  1.00  0.00           C  
ATOM   3987  O   ALA A 284      78.730  72.230  80.500  1.00  0.00           O  
ATOM   3988  H   ALA A 284      80.550  72.930  76.550  1.00  0.00           H  
ATOM   3989  HA  ALA A 284      78.504  73.306  78.410  1.00  0.00           H  
ATOM   3990  HB1 ALA A 284      79.194  70.729  76.894  1.00  0.00           H  
ATOM   3991  HB2 ALA A 284      78.220  72.071  76.246  1.00  0.00           H  
ATOM   3992  HB3 ALA A 284      77.608  71.105  77.610  1.00  0.00           H  
ATOM   3993  N   LYS A 285      80.490  71.150  79.570  1.00  0.00           N  
ATOM   3994  CA  LYS A 285      81.130  70.700  80.820  1.00  0.00           C  
ATOM   3995  CB  LYS A 285      82.500  70.160  80.410  1.00  0.00           C  
ATOM   3996  CG  LYS A 285      83.310  69.360  81.430  1.00  0.00           C  
ATOM   3997  CD  LYS A 285      84.750  69.170  80.940  1.00  0.00           C  
ATOM   3998  CE  LYS A 285      85.560  70.470  80.920  1.00  0.00           C  
ATOM   3999  NZ  LYS A 285      86.990  70.290  81.200  1.00  0.00           N1+
ATOM   4000  C   LYS A 285      81.320  71.740  81.920  1.00  0.00           C  
ATOM   4001  O   LYS A 285      80.930  71.580  83.080  1.00  0.00           O  
ATOM   4002  H   LYS A 285      80.830  70.730  78.730  1.00  0.00           H  
ATOM   4003  HA  LYS A 285      80.456  69.973  81.273  1.00  0.00           H  
ATOM   4004  HB2 LYS A 285      82.344  69.514  79.546  1.00  0.00           H  
ATOM   4005  HB3 LYS A 285      83.108  71.016  80.118  1.00  0.00           H  
ATOM   4006  HG2 LYS A 285      83.322  69.896  82.379  1.00  0.00           H  
ATOM   4007  HG3 LYS A 285      82.847  68.383  81.570  1.00  0.00           H  
ATOM   4008  HD2 LYS A 285      84.721  68.765  79.928  1.00  0.00           H  
ATOM   4009  HD3 LYS A 285      85.250  68.461  81.601  1.00  0.00           H  
ATOM   4010  HE2 LYS A 285      85.146  71.143  81.671  1.00  0.00           H  
ATOM   4011  HE3 LYS A 285      85.459  70.921  79.933  1.00  0.00           H  
ATOM   4012  HZ1 LYS A 285      87.340  69.570  80.600  1.00  0.00           H  
ATOM   4013  HZ2 LYS A 285      87.480  71.160  81.130  1.00  0.00           H  
ATOM   4014  HZ3 LYS A 285      87.160  69.960  82.120  1.00  0.00           H  
ATOM   4015  N   ARG A 286      81.940  72.810  81.420  1.00  0.00           N  
ATOM   4016  CA  ARG A 286      82.200  74.010  82.230  1.00  0.00           C  
ATOM   4017  CB  ARG A 286      82.930  75.110  81.470  1.00  0.00           C  
ATOM   4018  CG  ARG A 286      84.360  74.690  81.140  1.00  0.00           C  
ATOM   4019  CD  ARG A 286      85.070  75.840  80.420  1.00  0.00           C  
ATOM   4020  NE  ARG A 286      86.390  75.470  79.900  1.00  0.00           N  
ATOM   4021  CZ  ARG A 286      86.820  75.810  78.680  1.00  0.00           C  
ATOM   4022  NH1 ARG A 286      86.120  76.600  77.850  1.00  0.00           N  
ATOM   4023  NH2 ARG A 286      88.050  75.400  78.320  1.00  0.00           N1+
ATOM   4024  C   ARG A 286      80.970  74.590  82.930  1.00  0.00           C  
ATOM   4025  O   ARG A 286      80.870  74.600  84.160  1.00  0.00           O  
ATOM   4026  H   ARG A 286      82.400  72.750  80.540  1.00  0.00           H  
ATOM   4027  HA  ARG A 286      82.861  73.634  83.010  1.00  0.00           H  
ATOM   4028  HB2 ARG A 286      82.396  75.317  80.542  1.00  0.00           H  
ATOM   4029  HB3 ARG A 286      82.955  76.011  82.083  1.00  0.00           H  
ATOM   4030  HG2 ARG A 286      84.342  73.812  80.495  1.00  0.00           H  
ATOM   4031  HG3 ARG A 286      84.892  74.453  82.061  1.00  0.00           H  
ATOM   4032  HD2 ARG A 286      85.193  76.665  81.122  1.00  0.00           H  
ATOM   4033  HD3 ARG A 286      84.447  76.163  79.586  1.00  0.00           H  
ATOM   4034  HE  ARG A 286      86.980  74.960  80.520  1.00  0.00           H  
ATOM   4035 HH11 ARG A 286      86.420  76.790  76.920  1.00  0.00           H  
ATOM   4036 HH12 ARG A 286      85.160  76.800  78.060  1.00  0.00           H  
ATOM   4037 HH21 ARG A 286      88.390  75.500  77.380  1.00  0.00           H  
ATOM   4038 HH22 ARG A 286      88.550  74.770  78.910  1.00  0.00           H  
ATOM   4039  N   ILE A 287      79.950  74.830  82.100  1.00  0.00           N  
ATOM   4040  CA  ILE A 287      78.610  75.030  82.660  1.00  0.00           C  
ATOM   4041  CB  ILE A 287      77.660  75.450  81.520  1.00  0.00           C  
ATOM   4042  CG1 ILE A 287      78.260  76.540  80.630  1.00  0.00           C  
ATOM   4043  CG2 ILE A 287      76.250  75.840  81.940  1.00  0.00           C  
ATOM   4044  CD1 ILE A 287      77.480  76.830  79.350  1.00  0.00           C  
ATOM   4045  C   ILE A 287      78.040  74.000  83.630  1.00  0.00           C  
ATOM   4046  O   ILE A 287      77.550  74.380  84.700  1.00  0.00           O  
ATOM   4047  H   ILE A 287      80.080  74.750  81.120  1.00  0.00           H  
ATOM   4048  HA  ILE A 287      78.723  75.836  83.385  1.00  0.00           H  
ATOM   4049  HB  ILE A 287      77.552  74.529  80.947  1.00  0.00           H  
ATOM   4050 HG12 ILE A 287      78.311  77.461  81.211  1.00  0.00           H  
ATOM   4051 HG13 ILE A 287      79.267  76.231  80.350  1.00  0.00           H  
ATOM   4052 HG21 ILE A 287      76.286  76.761  82.522  1.00  0.00           H  
ATOM   4053 HG22 ILE A 287      75.818  75.044  82.546  1.00  0.00           H  
ATOM   4054 HG23 ILE A 287      75.636  75.995  81.053  1.00  0.00           H  
ATOM   4055 HD11 ILE A 287      76.467  77.142  79.605  1.00  0.00           H  
ATOM   4056 HD12 ILE A 287      77.440  75.930  78.737  1.00  0.00           H  
ATOM   4057 HD13 ILE A 287      77.976  77.626  78.795  1.00  0.00           H  
ATOM   4058  N   GLY A 288      78.080  72.740  83.220  1.00  0.00           N  
ATOM   4059  CA  GLY A 288      77.700  71.630  84.100  1.00  0.00           C  
ATOM   4060  C   GLY A 288      78.240  71.580  85.530  1.00  0.00           C  
ATOM   4061  O   GLY A 288      77.520  71.350  86.490  1.00  0.00           O  
ATOM   4062  H   GLY A 288      78.160  72.510  82.250  1.00  0.00           H  
ATOM   4063  HA2 GLY A 288      76.612  71.642  84.173  1.00  0.00           H  
ATOM   4064  HA3 GLY A 288      78.021  70.712  83.608  1.00  0.00           H  
ATOM   4065  N   ILE A 289      79.530  71.910  85.600  1.00  0.00           N  
ATOM   4066  CA  ILE A 289      80.270  72.160  86.850  1.00  0.00           C  
ATOM   4067  CB  ILE A 289      81.760  72.110  86.500  1.00  0.00           C  
ATOM   4068  CG1 ILE A 289      82.100  70.710  85.980  1.00  0.00           C  
ATOM   4069  CG2 ILE A 289      82.640  72.240  87.740  1.00  0.00           C  
ATOM   4070  CD1 ILE A 289      83.440  70.520  85.260  1.00  0.00           C  
ATOM   4071  C   ILE A 289      79.850  73.360  87.700  1.00  0.00           C  
ATOM   4072  O   ILE A 289      79.690  73.330  88.920  1.00  0.00           O  
ATOM   4073  H   ILE A 289      80.120  71.790  84.810  1.00  0.00           H  
ATOM   4074  HA  ILE A 289      80.004  71.372  87.555  1.00  0.00           H  
ATOM   4075  HB  ILE A 289      81.937  72.917  85.789  1.00  0.00           H  
ATOM   4076 HG12 ILE A 289      82.092  70.035  86.836  1.00  0.00           H  
ATOM   4077 HG13 ILE A 289      81.313  70.422  85.283  1.00  0.00           H  
ATOM   4078 HG21 ILE A 289      82.431  71.415  88.422  1.00  0.00           H  
ATOM   4079 HG22 ILE A 289      82.428  73.186  88.238  1.00  0.00           H  
ATOM   4080 HG23 ILE A 289      83.689  72.211  87.446  1.00  0.00           H  
ATOM   4081 HD11 ILE A 289      84.254  70.799  85.929  1.00  0.00           H  
ATOM   4082 HD12 ILE A 289      83.467  71.150  84.371  1.00  0.00           H  
ATOM   4083 HD13 ILE A 289      83.551  69.476  84.968  1.00  0.00           H  
ATOM   4084  N   LYS A 290      79.750  74.490  87.010  1.00  0.00           N  
ATOM   4085  CA  LYS A 290      79.200  75.710  87.620  1.00  0.00           C  
ATOM   4086  CB  LYS A 290      79.310  76.900  86.660  1.00  0.00           C  
ATOM   4087  CG  LYS A 290      80.770  77.350  86.530  1.00  0.00           C  
ATOM   4088  CD  LYS A 290      81.120  78.660  85.830  1.00  0.00           C  
ATOM   4089  CE  LYS A 290      81.310  78.180  84.390  1.00  0.00           C  
ATOM   4090  NZ  LYS A 290      82.440  78.950  83.860  1.00  0.00           N1+
ATOM   4091  C   LYS A 290      77.800  75.520  88.210  1.00  0.00           C  
ATOM   4092  O   LYS A 290      77.630  75.750  89.400  1.00  0.00           O  
ATOM   4093  H   LYS A 290      80.380  74.650  86.260  1.00  0.00           H  
ATOM   4094  HA  LYS A 290      79.819  75.944  88.486  1.00  0.00           H  
ATOM   4095  HB2 LYS A 290      78.936  76.606  85.679  1.00  0.00           H  
ATOM   4096  HB3 LYS A 290      78.712  77.727  87.043  1.00  0.00           H  
ATOM   4097  HG2 LYS A 290      81.165  77.423  87.543  1.00  0.00           H  
ATOM   4098  HG3 LYS A 290      81.293  76.560  85.992  1.00  0.00           H  
ATOM   4099  HD2 LYS A 290      82.035  79.096  86.231  1.00  0.00           H  
ATOM   4100  HD3 LYS A 290      80.309  79.384  85.907  1.00  0.00           H  
ATOM   4101  HE2 LYS A 290      80.411  78.372  83.804  1.00  0.00           H  
ATOM   4102  HE3 LYS A 290      81.535  77.114  84.372  1.00  0.00           H  
ATOM   4103  HZ1 LYS A 290      82.220  79.920  83.780  1.00  0.00           H  
ATOM   4104  HZ2 LYS A 290      83.200  78.970  84.510  1.00  0.00           H  
ATOM   4105  HZ3 LYS A 290      82.730  78.680  82.940  1.00  0.00           H  
ATOM   4106  N   LYS A 291      76.940  74.840  87.450  1.00  0.00           N  
ATOM   4107  CA  LYS A 291      75.600  74.330  87.770  1.00  0.00           C  
ATOM   4108  CB  LYS A 291      75.060  73.610  86.530  1.00  0.00           C  
ATOM   4109  CG  LYS A 291      73.860  72.680  86.710  1.00  0.00           C  
ATOM   4110  CD  LYS A 291      73.370  72.490  85.270  1.00  0.00           C  
ATOM   4111  CE  LYS A 291      72.250  71.470  85.090  1.00  0.00           C  
ATOM   4112  NZ  LYS A 291      72.650  70.080  84.800  1.00  0.00           N1+
ATOM   4113  C   LYS A 291      75.540  73.520  89.060  1.00  0.00           C  
ATOM   4114  O   LYS A 291      75.220  74.040  90.130  1.00  0.00           O  
ATOM   4115  H   LYS A 291      77.210  74.750  86.490  1.00  0.00           H  
ATOM   4116  HA  LYS A 291      74.937  75.164  88.001  1.00  0.00           H  
ATOM   4117  HB2 LYS A 291      74.772  74.376  85.809  1.00  0.00           H  
ATOM   4118  HB3 LYS A 291      75.875  73.013  86.120  1.00  0.00           H  
ATOM   4119  HG2 LYS A 291      74.160  71.730  87.153  1.00  0.00           H  
ATOM   4120  HG3 LYS A 291      73.092  73.143  87.330  1.00  0.00           H  
ATOM   4121  HD2 LYS A 291      74.218  72.168  84.666  1.00  0.00           H  
ATOM   4122  HD3 LYS A 291      73.010  73.453  84.907  1.00  0.00           H  
ATOM   4123  HE2 LYS A 291      71.624  71.811  84.265  1.00  0.00           H  
ATOM   4124  HE3 LYS A 291      71.665  71.459  86.009  1.00  0.00           H  
ATOM   4125  HZ1 LYS A 291      71.880  69.510  84.530  1.00  0.00           H  
ATOM   4126  HZ2 LYS A 291      73.300  70.050  84.040  1.00  0.00           H  
ATOM   4127  HZ3 LYS A 291      73.080  69.670  85.610  1.00  0.00           H  
ATOM   4128  N   ALA A 292      76.410  72.510  89.100  1.00  0.00           N  
ATOM   4129  CA  ALA A 292      76.670  71.660  90.270  1.00  0.00           C  
ATOM   4130  CB  ALA A 292      77.530  70.480  89.800  1.00  0.00           C  
ATOM   4131  C   ALA A 292      77.160  72.180  91.620  1.00  0.00           C  
ATOM   4132  O   ALA A 292      76.360  72.260  92.560  1.00  0.00           O  
ATOM   4133  H   ALA A 292      76.950  72.370  88.260  1.00  0.00           H  
ATOM   4134  HA  ALA A 292      75.650  71.443  90.587  1.00  0.00           H  
ATOM   4135  HB1 ALA A 292      78.518  70.841  89.516  1.00  0.00           H  
ATOM   4136  HB2 ALA A 292      77.056  70.004  88.941  1.00  0.00           H  
ATOM   4137  HB3 ALA A 292      77.627  69.756  90.609  1.00  0.00           H  
ATOM   4138  N   ILE A 293      78.240  72.950  91.580  1.00  0.00           N  
ATOM   4139  CA  ILE A 293      78.830  73.760  92.650  1.00  0.00           C  
ATOM   4140  CB  ILE A 293      80.220  74.290  92.280  1.00  0.00           C  
ATOM   4141  CG1 ILE A 293      81.110  73.070  92.050  1.00  0.00           C  
ATOM   4142  CG2 ILE A 293      80.770  75.160  93.410  1.00  0.00           C  
ATOM   4143  CD1 ILE A 293      82.420  73.370  91.320  1.00  0.00           C  
ATOM   4144  C   ILE A 293      77.870  74.880  93.080  1.00  0.00           C  
ATOM   4145  O   ILE A 293      77.520  74.920  94.260  1.00  0.00           O  
ATOM   4146  H   ILE A 293      78.700  73.120  90.700  1.00  0.00           H  
ATOM   4147  HA  ILE A 293      78.980  73.109  93.512  1.00  0.00           H  
ATOM   4148  HB  ILE A 293      80.181  74.910  91.385  1.00  0.00           H  
ATOM   4149 HG12 ILE A 293      81.352  72.637  93.021  1.00  0.00           H  
ATOM   4150 HG13 ILE A 293      80.549  72.346  91.459  1.00  0.00           H  
ATOM   4151 HG21 ILE A 293      80.824  74.573  94.327  1.00  0.00           H  
ATOM   4152 HG22 ILE A 293      80.111  76.015  93.564  1.00  0.00           H  
ATOM   4153 HG23 ILE A 293      81.767  75.513  93.145  1.00  0.00           H  
ATOM   4154 HD11 ILE A 293      82.998  74.094  91.894  1.00  0.00           H  
ATOM   4155 HD12 ILE A 293      82.201  73.780  90.334  1.00  0.00           H  
ATOM   4156 HD13 ILE A 293      82.994  72.450  91.211  1.00  0.00           H  
ATOM   4157  N   THR A 294      77.400  75.740  92.180  1.00  0.00           N  
ATOM   4158  CA  THR A 294      76.540  76.860  92.580  1.00  0.00           C  
ATOM   4159  CB  THR A 294      76.330  77.940  91.520  1.00  0.00           C  
ATOM   4160  OG1 THR A 294      75.690  77.340  90.390  1.00  0.00           O  
ATOM   4161  CG2 THR A 294      77.590  78.680  91.070  1.00  0.00           C  
ATOM   4162  C   THR A 294      75.220  76.530  93.270  1.00  0.00           C  
ATOM   4163  O   THR A 294      74.870  77.100  94.300  1.00  0.00           O  
ATOM   4164  H   THR A 294      77.720  75.740  91.230  1.00  0.00           H  
ATOM   4165  HA  THR A 294      77.175  77.275  93.363  1.00  0.00           H  
ATOM   4166  HB  THR A 294      75.715  78.709  91.987  1.00  0.00           H  
ATOM   4167 HG21 THR A 294      78.270  77.979  90.586  1.00  0.00           H  
ATOM   4168 HG22 THR A 294      78.081  79.122  91.937  1.00  0.00           H  
ATOM   4169 HG23 THR A 294      77.318  79.466  90.366  1.00  0.00           H  
ATOM   4170  HG1 THR A 294      76.310  76.810  89.810  1.00  0.00           H  
ATOM   4171  N   ALA A 295      74.570  75.480  92.760  1.00  0.00           N  
ATOM   4172  CA  ALA A 295      73.540  74.700  93.460  1.00  0.00           C  
ATOM   4173  CB  ALA A 295      73.110  73.540  92.560  1.00  0.00           C  
ATOM   4174  C   ALA A 295      73.830  74.210  94.880  1.00  0.00           C  
ATOM   4175  O   ALA A 295      73.450  74.890  95.830  1.00  0.00           O  
ATOM   4176  H   ALA A 295      74.760  75.220  91.810  1.00  0.00           H  
ATOM   4177  HA  ALA A 295      72.740  75.419  93.639  1.00  0.00           H  
ATOM   4178  HB1 ALA A 295      73.949  72.859  92.419  1.00  0.00           H  
ATOM   4179  HB2 ALA A 295      72.792  73.929  91.593  1.00  0.00           H  
ATOM   4180  HB3 ALA A 295      72.283  73.005  93.027  1.00  0.00           H  
ATOM   4181  N   ASN A 296      74.870  73.430  95.140  1.00  0.00           N  
ATOM   4182  CA  ASN A 296      75.180  72.940  96.500  1.00  0.00           C  
ATOM   4183  CB  ASN A 296      76.130  71.760  96.360  1.00  0.00           C  
ATOM   4184  CG  ASN A 296      75.480  70.540  95.690  1.00  0.00           C  
ATOM   4185  OD1 ASN A 296      75.100  70.720  94.540  1.00  0.00           O  
ATOM   4186  ND2 ASN A 296      74.870  69.670  96.490  1.00  0.00           N  
ATOM   4187  C   ASN A 296      75.710  73.920  97.540  1.00  0.00           C  
ATOM   4188  O   ASN A 296      75.120  74.020  98.610  1.00  0.00           O  
ATOM   4189  H   ASN A 296      75.310  72.990  94.360  1.00  0.00           H  
ATOM   4190  HA  ASN A 296      74.207  72.686  96.921  1.00  0.00           H  
ATOM   4191  HB2 ASN A 296      76.471  71.469  97.354  1.00  0.00           H  
ATOM   4192  HB3 ASN A 296      76.984  72.072  95.759  1.00  0.00           H  
ATOM   4193 HD21 ASN A 296      75.050  69.660  97.470  1.00  0.00           H  
ATOM   4194 HD22 ASN A 296      74.320  68.930  96.100  1.00  0.00           H  
ATOM   4195  N   ILE A 297      76.520  74.890  97.120  1.00  0.00           N  
ATOM   4196  CA  ILE A 297      76.900  76.020  97.990  1.00  0.00           C  
ATOM   4197  CB  ILE A 297      78.270  76.620  97.700  1.00  0.00           C  
ATOM   4198  CG1 ILE A 297      78.180  77.230  96.300  1.00  0.00           C  
ATOM   4199  CG2 ILE A 297      79.400  75.580  97.730  1.00  0.00           C  
ATOM   4200  CD1 ILE A 297      79.460  77.940  95.860  1.00  0.00           C  
ATOM   4201  C   ILE A 297      75.840  77.100  98.230  1.00  0.00           C  
ATOM   4202  O   ILE A 297      75.920  77.640  99.320  1.00  0.00           O  
ATOM   4203  H   ILE A 297      77.010  74.680  96.270  1.00  0.00           H  
ATOM   4204  HA  ILE A 297      76.977  75.508  98.949  1.00  0.00           H  
ATOM   4205  HB  ILE A 297      78.513  77.353  98.469  1.00  0.00           H  
ATOM   4206 HG12 ILE A 297      77.967  76.432  95.589  1.00  0.00           H  
ATOM   4207 HG13 ILE A 297      77.364  77.953  96.291  1.00  0.00           H  
ATOM   4208 HG21 ILE A 297      79.210  74.816  96.976  1.00  0.00           H  
ATOM   4209 HG22 ILE A 297      79.441  75.116  98.716  1.00  0.00           H  
ATOM   4210 HG23 ILE A 297      80.351  76.070  97.519  1.00  0.00           H  
ATOM   4211 HD11 ILE A 297      80.288  77.231  95.864  1.00  0.00           H  
ATOM   4212 HD12 ILE A 297      79.678  78.757  96.548  1.00  0.00           H  
ATOM   4213 HD13 ILE A 297      79.327  78.339  94.854  1.00  0.00           H  
ATOM   4214  N   SER A 298      74.920  77.300  97.280  1.00  0.00           N  
ATOM   4215  CA  SER A 298      73.800  78.210  97.510  1.00  0.00           C  
ATOM   4216  CB  SER A 298      73.120  78.680  96.220  1.00  0.00           C  
ATOM   4217  OG  SER A 298      72.370  77.620  95.600  1.00  0.00           O  
ATOM   4218  C   SER A 298      72.690  77.550  98.340  1.00  0.00           C  
ATOM   4219  O   SER A 298      72.140  78.210  99.220  1.00  0.00           O  
ATOM   4220  H   SER A 298      74.960  76.920  96.360  1.00  0.00           H  
ATOM   4221  HA  SER A 298      74.253  79.054  98.029  1.00  0.00           H  
ATOM   4222  HB2 SER A 298      73.884  79.027  95.524  1.00  0.00           H  
ATOM   4223  HB3 SER A 298      72.443  79.501  96.456  1.00  0.00           H  
ATOM   4224  HG  SER A 298      72.930  77.120  94.940  1.00  0.00           H  
ATOM   4225  N   ILE A 299      72.510  76.240  98.230  1.00  0.00           N  
ATOM   4226  CA  ILE A 299      71.680  75.460  99.170  1.00  0.00           C  
ATOM   4227  CB  ILE A 299      71.230  74.130  98.570  1.00  0.00           C  
ATOM   4228  CG1 ILE A 299      70.680  74.310  97.150  1.00  0.00           C  
ATOM   4229  CG2 ILE A 299      70.180  73.450  99.450  1.00  0.00           C  
ATOM   4230  CD1 ILE A 299      69.450  75.210  96.990  1.00  0.00           C  
ATOM   4231  C   ILE A 299      72.320  75.250 100.540  1.00  0.00           C  
ATOM   4232  O   ILE A 299      71.680  75.360 101.590  1.00  0.00           O  
ATOM   4233  H   ILE A 299      72.820  75.690  97.460  1.00  0.00           H  
ATOM   4234  HA  ILE A 299      70.798  76.077  99.340  1.00  0.00           H  
ATOM   4235  HB  ILE A 299      72.112  73.491  98.520  1.00  0.00           H  
ATOM   4236 HG12 ILE A 299      71.478  74.732  96.539  1.00  0.00           H  
ATOM   4237 HG13 ILE A 299      70.416  73.322  96.772  1.00  0.00           H  
ATOM   4238 HG21 ILE A 299      69.292  74.079  99.508  1.00  0.00           H  
ATOM   4239 HG22 ILE A 299      70.586  73.301 100.451  1.00  0.00           H  
ATOM   4240 HG23 ILE A 299      69.914  72.485  99.018  1.00  0.00           H  
ATOM   4241 HD11 ILE A 299      69.680  76.209  97.360  1.00  0.00           H  
ATOM   4242 HD12 ILE A 299      68.619  74.794  97.559  1.00  0.00           H  
ATOM   4243 HD13 ILE A 299      69.176  75.267  95.937  1.00  0.00           H  
ATOM   4244  N   GLY A 300      73.650  75.200 100.550  1.00  0.00           N  
ATOM   4245  CA  GLY A 300      74.500  75.430 101.720  1.00  0.00           C  
ATOM   4246  C   GLY A 300      74.540  76.790 102.440  1.00  0.00           C  
ATOM   4247  O   GLY A 300      74.740  76.850 103.650  1.00  0.00           O  
ATOM   4248  H   GLY A 300      74.160  74.690  99.850  1.00  0.00           H  
ATOM   4249  HA2 GLY A 300      74.196  74.697 102.467  1.00  0.00           H  
ATOM   4250  HA3 GLY A 300      75.522  75.222 101.401  1.00  0.00           H  
ATOM   4251  N   ALA A 301      74.440  77.870 101.670  1.00  0.00           N  
ATOM   4252  CA  ALA A 301      74.150  79.160 102.310  1.00  0.00           C  
ATOM   4253  CB  ALA A 301      74.120  80.310 101.300  1.00  0.00           C  
ATOM   4254  C   ALA A 301      72.830  79.160 103.090  1.00  0.00           C  
ATOM   4255  O   ALA A 301      72.780  79.370 104.300  1.00  0.00           O  
ATOM   4256  H   ALA A 301      74.500  77.900 100.670  1.00  0.00           H  
ATOM   4257  HA  ALA A 301      74.969  79.312 103.013  1.00  0.00           H  
ATOM   4258  HB1 ALA A 301      73.301  80.156 100.598  1.00  0.00           H  
ATOM   4259  HB2 ALA A 301      75.064  80.340 100.756  1.00  0.00           H  
ATOM   4260  HB3 ALA A 301      73.974  81.253 101.827  1.00  0.00           H  
ATOM   4261  N   ALA A 302      71.780  78.660 102.450  1.00  0.00           N  
ATOM   4262  CA  ALA A 302      70.520  78.370 103.160  1.00  0.00           C  
ATOM   4263  CB  ALA A 302      69.500  77.890 102.130  1.00  0.00           C  
ATOM   4264  C   ALA A 302      70.580  77.460 104.380  1.00  0.00           C  
ATOM   4265  O   ALA A 302      70.010  77.860 105.400  1.00  0.00           O  
ATOM   4266  H   ALA A 302      71.800  78.580 101.450  1.00  0.00           H  
ATOM   4267  HA  ALA A 302      70.224  79.310 103.626  1.00  0.00           H  
ATOM   4268  HB1 ALA A 302      69.839  76.951 101.693  1.00  0.00           H  
ATOM   4269  HB2 ALA A 302      69.396  78.639 101.345  1.00  0.00           H  
ATOM   4270  HB3 ALA A 302      68.537  77.737 102.617  1.00  0.00           H  
ATOM   4271  N   PHE A 303      71.230  76.310 104.220  1.00  0.00           N  
ATOM   4272  CA  PHE A 303      71.430  75.290 105.260  1.00  0.00           C  
ATOM   4273  CB  PHE A 303      72.050  73.990 104.750  1.00  0.00           C  
ATOM   4274  CG  PHE A 303      71.050  73.020 104.120  1.00  0.00           C  
ATOM   4275  CD1 PHE A 303      71.260  72.510 102.850  1.00  0.00           C  
ATOM   4276  CD2 PHE A 303      69.880  72.670 104.790  1.00  0.00           C  
ATOM   4277  CE1 PHE A 303      70.360  71.610 102.280  1.00  0.00           C  
ATOM   4278  CE2 PHE A 303      68.960  71.770 104.260  1.00  0.00           C  
ATOM   4279  CZ  PHE A 303      69.220  71.260 102.990  1.00  0.00           C  
ATOM   4280  C   PHE A 303      72.200  75.780 106.490  1.00  0.00           C  
ATOM   4281  O   PHE A 303      71.700  75.680 107.600  1.00  0.00           O  
ATOM   4282  H   PHE A 303      71.340  75.940 103.300  1.00  0.00           H  
ATOM   4283  HA  PHE A 303      70.409  75.075 105.575  1.00  0.00           H  
ATOM   4284  HB2 PHE A 303      72.801  74.241 104.000  1.00  0.00           H  
ATOM   4285  HB3 PHE A 303      72.529  73.488 105.590  1.00  0.00           H  
ATOM   4286  HD1 PHE A 303      72.180  72.730 102.320  1.00  0.00           H  
ATOM   4287  HD2 PHE A 303      69.730  72.890 105.850  1.00  0.00           H  
ATOM   4288  HE1 PHE A 303      70.400  71.320 101.230  1.00  0.00           H  
ATOM   4289  HE2 PHE A 303      68.050  71.610 104.820  1.00  0.00           H  
ATOM   4290  HZ  PHE A 303      68.490  70.530 102.620  1.00  0.00           H  
ATOM   4291  N   LEU A 304      73.150  76.660 106.210  1.00  0.00           N  
ATOM   4292  CA  LEU A 304      73.730  77.450 107.310  1.00  0.00           C  
ATOM   4293  CB  LEU A 304      75.030  78.180 106.940  1.00  0.00           C  
ATOM   4294  CG  LEU A 304      76.330  77.470 106.560  1.00  0.00           C  
ATOM   4295  CD1 LEU A 304      77.410  78.550 106.570  1.00  0.00           C  
ATOM   4296  CD2 LEU A 304      76.610  76.150 107.290  1.00  0.00           C  
ATOM   4297  C   LEU A 304      72.730  78.400 107.970  1.00  0.00           C  
ATOM   4298  O   LEU A 304      72.700  78.510 109.190  1.00  0.00           O  
ATOM   4299  H   LEU A 304      73.610  76.720 105.320  1.00  0.00           H  
ATOM   4300  HA  LEU A 304      74.000  76.700 108.054  1.00  0.00           H  
ATOM   4301  HB2 LEU A 304      74.781  78.815 106.090  1.00  0.00           H  
ATOM   4302  HB3 LEU A 304      75.274  78.803 107.800  1.00  0.00           H  
ATOM   4303  HG  LEU A 304      76.276  77.044 105.558  1.00  0.00           H  
ATOM   4304 HD11 LEU A 304      77.477  78.987 107.566  1.00  0.00           H  
ATOM   4305 HD12 LEU A 304      77.154  79.326 105.849  1.00  0.00           H  
ATOM   4306 HD13 LEU A 304      78.369  78.107 106.302  1.00  0.00           H  
ATOM   4307 HD21 LEU A 304      76.707  76.339 108.359  1.00  0.00           H  
ATOM   4308 HD22 LEU A 304      77.536  75.715 106.913  1.00  0.00           H  
ATOM   4309 HD23 LEU A 304      75.786  75.457 107.117  1.00  0.00           H  
ATOM   4310  N   LEU A 305      71.880  79.080 107.200  1.00  0.00           N  
ATOM   4311  CA  LEU A 305      70.890  79.940 107.860  1.00  0.00           C  
ATOM   4312  CB  LEU A 305      70.050  80.660 106.810  1.00  0.00           C  
ATOM   4313  CG  LEU A 305      70.640  81.930 106.180  1.00  0.00           C  
ATOM   4314  CD1 LEU A 305      69.720  82.250 105.000  1.00  0.00           C  
ATOM   4315  CD2 LEU A 305      70.620  83.100 107.160  1.00  0.00           C  
ATOM   4316  C   LEU A 305      69.920  79.110 108.710  1.00  0.00           C  
ATOM   4317  O   LEU A 305      69.590  79.640 109.770  1.00  0.00           O  
ATOM   4318  H   LEU A 305      71.890  78.970 106.200  1.00  0.00           H  
ATOM   4319  HA  LEU A 305      71.437  80.644 108.487  1.00  0.00           H  
ATOM   4320  HB2 LEU A 305      69.860  79.953 106.003  1.00  0.00           H  
ATOM   4321  HB3 LEU A 305      69.106  80.937 107.280  1.00  0.00           H  
ATOM   4322  HG  LEU A 305      71.679  81.775 105.888  1.00  0.00           H  
ATOM   4323 HD11 LEU A 305      68.702  82.392 105.361  1.00  0.00           H  
ATOM   4324 HD12 LEU A 305      69.741  81.425 104.288  1.00  0.00           H  
ATOM   4325 HD13 LEU A 305      70.062  83.161 104.509  1.00  0.00           H  
ATOM   4326 HD21 LEU A 305      69.595  83.289 107.479  1.00  0.00           H  
ATOM   4327 HD22 LEU A 305      71.019  83.989 106.672  1.00  0.00           H  
ATOM   4328 HD23 LEU A 305      71.232  82.857 108.029  1.00  0.00           H  
ATOM   4329  N   ILE A 306      69.570  77.870 108.370  1.00  0.00           N  
ATOM   4330  CA  ILE A 306      68.930  76.880 109.250  1.00  0.00           C  
ATOM   4331  CB  ILE A 306      68.560  75.660 108.400  1.00  0.00           C  
ATOM   4332  CG1 ILE A 306      67.510  76.150 107.410  1.00  0.00           C  
ATOM   4333  CG2 ILE A 306      67.810  74.730 109.350  1.00  0.00           C  
ATOM   4334  CD1 ILE A 306      67.460  75.310 106.130  1.00  0.00           C  
ATOM   4335  C   ILE A 306      69.700  76.470 110.500  1.00  0.00           C  
ATOM   4336  O   ILE A 306      69.200  76.500 111.620  1.00  0.00           O  
ATOM   4337  H   ILE A 306      69.640  77.550 107.420  1.00  0.00           H  
ATOM   4338  HA  ILE A 306      68.052  77.373 109.668  1.00  0.00           H  
ATOM   4339  HB  ILE A 306      69.419  75.195 107.917  1.00  0.00           H  
ATOM   4340 HG12 ILE A 306      66.533  76.110 107.891  1.00  0.00           H  
ATOM   4341 HG13 ILE A 306      67.740  77.181 107.141  1.00  0.00           H  
ATOM   4342 HG21 ILE A 306      66.969  75.264 109.792  1.00  0.00           H  
ATOM   4343 HG22 ILE A 306      68.484  74.397 110.139  1.00  0.00           H  
ATOM   4344 HG23 ILE A 306      67.442  73.866 108.797  1.00  0.00           H  
ATOM   4345 HD11 ILE A 306      67.231  74.275 106.383  1.00  0.00           H  
ATOM   4346 HD12 ILE A 306      68.426  75.355 105.628  1.00  0.00           H  
ATOM   4347 HD13 ILE A 306      66.688  75.702 105.468  1.00  0.00           H  
ATOM   4348  N   TYR A 307      71.000  76.180 110.370  1.00  0.00           N  
ATOM   4349  CA  TYR A 307      71.820  75.740 111.500  1.00  0.00           C  
ATOM   4350  CB  TYR A 307      73.180  75.200 111.060  1.00  0.00           C  
ATOM   4351  CG  TYR A 307      73.160  73.930 110.200  1.00  0.00           C  
ATOM   4352  CD1 TYR A 307      72.210  72.940 110.420  1.00  0.00           C  
ATOM   4353  CD2 TYR A 307      73.890  73.890 109.020  1.00  0.00           C  
ATOM   4354  CE1 TYR A 307      71.940  71.890 109.550  1.00  0.00           C  
ATOM   4355  CE2 TYR A 307      73.680  72.820 108.160  1.00  0.00           C  
ATOM   4356  CZ  TYR A 307      72.670  71.880 108.360  1.00  0.00           C  
ATOM   4357  OH  TYR A 307      72.300  71.170 107.270  1.00  0.00           O  
ATOM   4358  C   TYR A 307      72.030  76.850 112.540  1.00  0.00           C  
ATOM   4359  O   TYR A 307      71.940  76.700 113.760  1.00  0.00           O  
ATOM   4360  H   TYR A 307      71.400  76.190 109.450  1.00  0.00           H  
ATOM   4361  HA  TYR A 307      71.256  74.930 111.962  1.00  0.00           H  
ATOM   4362  HB2 TYR A 307      73.678  75.982 110.487  1.00  0.00           H  
ATOM   4363  HB3 TYR A 307      73.758  74.984 111.958  1.00  0.00           H  
ATOM   4364  HD1 TYR A 307      71.640  72.890 111.350  1.00  0.00           H  
ATOM   4365  HD2 TYR A 307      74.640  74.620 108.700  1.00  0.00           H  
ATOM   4366  HE1 TYR A 307      71.030  71.320 109.710  1.00  0.00           H  
ATOM   4367  HE2 TYR A 307      74.460  72.670 107.420  1.00  0.00           H  
ATOM   4368  HH  TYR A 307      71.500  70.620 107.500  1.00  0.00           H  
ATOM   4369  N   ALA A 308      72.100  78.070 112.010  1.00  0.00           N  
ATOM   4370  CA  ALA A 308      72.060  79.330 112.750  1.00  0.00           C  
ATOM   4371  CB  ALA A 308      72.420  80.550 111.900  1.00  0.00           C  
ATOM   4372  C   ALA A 308      70.760  79.580 113.520  1.00  0.00           C  
ATOM   4373  O   ALA A 308      70.840  79.680 114.740  1.00  0.00           O  
ATOM   4374  H   ALA A 308      72.070  78.190 111.020  1.00  0.00           H  
ATOM   4375  HA  ALA A 308      72.843  79.198 113.497  1.00  0.00           H  
ATOM   4376  HB1 ALA A 308      71.651  80.705 111.143  1.00  0.00           H  
ATOM   4377  HB2 ALA A 308      73.381  80.383 111.413  1.00  0.00           H  
ATOM   4378  HB3 ALA A 308      72.484  81.431 112.538  1.00  0.00           H  
ATOM   4379  N   SER A 309      69.580  79.550 112.910  1.00  0.00           N  
ATOM   4380  CA  SER A 309      68.210  79.390 113.430  1.00  0.00           C  
ATOM   4381  CB  SER A 309      67.200  79.130 112.320  1.00  0.00           C  
ATOM   4382  OG  SER A 309      65.830  79.230 112.740  1.00  0.00           O  
ATOM   4383  C   SER A 309      68.010  78.340 114.520  1.00  0.00           C  
ATOM   4384  O   SER A 309      67.810  78.830 115.630  1.00  0.00           O  
ATOM   4385  H   SER A 309      69.650  79.700 111.920  1.00  0.00           H  
ATOM   4386  HA  SER A 309      68.036  80.356 113.904  1.00  0.00           H  
ATOM   4387  HB2 SER A 309      67.367  78.125 111.933  1.00  0.00           H  
ATOM   4388  HB3 SER A 309      67.369  79.857 111.526  1.00  0.00           H  
ATOM   4389  HG  SER A 309      65.570  80.190 112.830  1.00  0.00           H  
ATOM   4390  N   TYR A 310      68.400  77.100 114.270  1.00  0.00           N  
ATOM   4391  CA  TYR A 310      68.540  76.050 115.290  1.00  0.00           C  
ATOM   4392  CB  TYR A 310      69.300  74.780 114.880  1.00  0.00           C  
ATOM   4393  CG  TYR A 310      68.430  73.790 114.100  1.00  0.00           C  
ATOM   4394  CD1 TYR A 310      67.710  72.860 114.840  1.00  0.00           C  
ATOM   4395  CD2 TYR A 310      68.640  73.550 112.750  1.00  0.00           C  
ATOM   4396  CE1 TYR A 310      67.110  71.750 114.260  1.00  0.00           C  
ATOM   4397  CE2 TYR A 310      68.120  72.390 112.170  1.00  0.00           C  
ATOM   4398  CZ  TYR A 310      67.330  71.520 112.910  1.00  0.00           C  
ATOM   4399  OH  TYR A 310      66.750  70.440 112.310  1.00  0.00           O  
ATOM   4400  C   TYR A 310      69.220  76.580 116.550  1.00  0.00           C  
ATOM   4401  O   TYR A 310      68.600  76.840 117.590  1.00  0.00           O  
ATOM   4402  H   TYR A 310      68.580  76.760 113.340  1.00  0.00           H  
ATOM   4403  HA  TYR A 310      67.502  75.762 115.456  1.00  0.00           H  
ATOM   4404  HB2 TYR A 310      70.146  75.067 114.255  1.00  0.00           H  
ATOM   4405  HB3 TYR A 310      69.665  74.287 115.781  1.00  0.00           H  
ATOM   4406  HD1 TYR A 310      67.440  73.150 115.850  1.00  0.00           H  
ATOM   4407  HD2 TYR A 310      69.180  74.180 112.050  1.00  0.00           H  
ATOM   4408  HE1 TYR A 310      66.670  70.950 114.860  1.00  0.00           H  
ATOM   4409  HE2 TYR A 310      68.630  72.060 111.260  1.00  0.00           H  
ATOM   4410  HH  TYR A 310      66.430  69.790 113.000  1.00  0.00           H  
ATOM   4411  N   ALA A 311      70.520  76.760 116.370  1.00  0.00           N  
ATOM   4412  CA  ALA A 311      71.420  77.080 117.490  1.00  0.00           C  
ATOM   4413  CB  ALA A 311      72.880  77.280 117.060  1.00  0.00           C  
ATOM   4414  C   ALA A 311      71.030  78.270 118.370  1.00  0.00           C  
ATOM   4415  O   ALA A 311      71.010  78.140 119.590  1.00  0.00           O  
ATOM   4416  H   ALA A 311      70.970  76.650 115.480  1.00  0.00           H  
ATOM   4417  HA  ALA A 311      71.310  76.181 118.097  1.00  0.00           H  
ATOM   4418  HB1 ALA A 311      72.960  78.184 116.456  1.00  0.00           H  
ATOM   4419  HB2 ALA A 311      73.207  76.421 116.474  1.00  0.00           H  
ATOM   4420  HB3 ALA A 311      73.509  77.377 117.945  1.00  0.00           H  
ATOM   4421  N   LEU A 312      70.640  79.310 117.640  1.00  0.00           N  
ATOM   4422  CA  LEU A 312      70.100  80.500 118.310  1.00  0.00           C  
ATOM   4423  CB  LEU A 312      70.060  81.700 117.370  1.00  0.00           C  
ATOM   4424  CG  LEU A 312      71.460  82.310 117.170  1.00  0.00           C  
ATOM   4425  CD1 LEU A 312      71.270  83.480 116.200  1.00  0.00           C  
ATOM   4426  CD2 LEU A 312      72.280  82.580 118.430  1.00  0.00           C  
ATOM   4427  C   LEU A 312      68.780  80.300 119.060  1.00  0.00           C  
ATOM   4428  O   LEU A 312      68.700  80.880 120.140  1.00  0.00           O  
ATOM   4429  H   LEU A 312      70.930  79.400 116.680  1.00  0.00           H  
ATOM   4430  HA  LEU A 312      70.812  80.711 119.108  1.00  0.00           H  
ATOM   4431  HB2 LEU A 312      69.672  81.379 116.403  1.00  0.00           H  
ATOM   4432  HB3 LEU A 312      69.401  82.458 117.792  1.00  0.00           H  
ATOM   4433  HG  LEU A 312      72.133  81.572 116.734  1.00  0.00           H  
ATOM   4434 HD11 LEU A 312      70.596  84.214 116.643  1.00  0.00           H  
ATOM   4435 HD12 LEU A 312      70.844  83.113 115.267  1.00  0.00           H  
ATOM   4436 HD13 LEU A 312      72.235  83.947 116.000  1.00  0.00           H  
ATOM   4437 HD21 LEU A 312      71.770  83.324 119.043  1.00  0.00           H  
ATOM   4438 HD22 LEU A 312      73.265  82.953 118.149  1.00  0.00           H  
ATOM   4439 HD23 LEU A 312      72.390  81.656 118.997  1.00  0.00           H  
ATOM   4440  N   ALA A 313      67.940  79.430 118.520  1.00  0.00           N  
ATOM   4441  CA  ALA A 313      66.610  79.290 119.120  1.00  0.00           C  
ATOM   4442  CB  ALA A 313      65.720  78.450 118.210  1.00  0.00           C  
ATOM   4443  C   ALA A 313      66.790  78.600 120.480  1.00  0.00           C  
ATOM   4444  O   ALA A 313      66.020  78.750 121.430  1.00  0.00           O  
ATOM   4445  H   ALA A 313      68.270  78.890 117.740  1.00  0.00           H  
ATOM   4446  HA  ALA A 313      66.136  80.263 119.249  1.00  0.00           H  
ATOM   4447  HB1 ALA A 313      66.173  77.469 118.064  1.00  0.00           H  
ATOM   4448  HB2 ALA A 313      65.613  78.948 117.246  1.00  0.00           H  
ATOM   4449  HB3 ALA A 313      64.739  78.332 118.669  1.00  0.00           H  
ATOM   4450  N   PHE A 314      67.590  77.550 120.370  1.00  0.00           N  
ATOM   4451  CA  PHE A 314      68.020  76.870 121.600  1.00  0.00           C  
ATOM   4452  CB  PHE A 314      69.000  75.750 121.220  1.00  0.00           C  
ATOM   4453  CG  PHE A 314      68.280  74.640 120.440  1.00  0.00           C  
ATOM   4454  CD1 PHE A 314      68.820  74.240 119.230  1.00  0.00           C  
ATOM   4455  CD2 PHE A 314      67.160  73.990 120.950  1.00  0.00           C  
ATOM   4456  CE1 PHE A 314      68.250  73.160 118.560  1.00  0.00           C  
ATOM   4457  CE2 PHE A 314      66.670  72.850 120.340  1.00  0.00           C  
ATOM   4458  CZ  PHE A 314      67.320  72.360 119.210  1.00  0.00           C  
ATOM   4459  C   PHE A 314      68.760  77.750 122.610  1.00  0.00           C  
ATOM   4460  O   PHE A 314      68.420  77.670 123.790  1.00  0.00           O  
ATOM   4461  H   PHE A 314      67.920  77.140 119.520  1.00  0.00           H  
ATOM   4462  HA  PHE A 314      67.099  76.527 122.071  1.00  0.00           H  
ATOM   4463  HB2 PHE A 314      69.795  76.165 120.600  1.00  0.00           H  
ATOM   4464  HB3 PHE A 314      69.430  75.328 122.128  1.00  0.00           H  
ATOM   4465  HD1 PHE A 314      69.810  74.570 118.920  1.00  0.00           H  
ATOM   4466  HD2 PHE A 314      66.620  74.280 121.850  1.00  0.00           H  
ATOM   4467  HE1 PHE A 314      68.710  72.780 117.650  1.00  0.00           H  
ATOM   4468  HE2 PHE A 314      66.000  72.210 120.920  1.00  0.00           H  
ATOM   4469  HZ  PHE A 314      67.070  71.400 118.750  1.00  0.00           H  
ATOM   4470  N   TRP A 315      69.640  78.630 122.150  1.00  0.00           N  
ATOM   4471  CA  TRP A 315      70.280  79.710 122.910  1.00  0.00           C  
ATOM   4472  CB  TRP A 315      71.450  80.290 122.110  1.00  0.00           C  
ATOM   4473  CG  TRP A 315      72.760  79.640 122.560  1.00  0.00           C  
ATOM   4474  CD1 TRP A 315      73.080  79.190 123.770  1.00  0.00           C  
ATOM   4475  CD2 TRP A 315      73.920  79.510 121.800  1.00  0.00           C  
ATOM   4476  NE1 TRP A 315      74.330  78.750 123.830  1.00  0.00           N  
ATOM   4477  CE2 TRP A 315      74.880  78.940 122.630  1.00  0.00           C  
ATOM   4478  CE3 TRP A 315      74.170  79.810 120.470  1.00  0.00           C  
ATOM   4479  CZ2 TRP A 315      76.150  78.740 122.100  1.00  0.00           C  
ATOM   4480  CZ3 TRP A 315      75.430  79.570 119.920  1.00  0.00           C  
ATOM   4481  CH2 TRP A 315      76.420  79.140 120.790  1.00  0.00           C  
ATOM   4482  C   TRP A 315      69.430  80.840 123.490  1.00  0.00           C  
ATOM   4483  O   TRP A 315      69.690  81.310 124.600  1.00  0.00           O  
ATOM   4484  H   TRP A 315      70.100  78.620 121.260  1.00  0.00           H  
ATOM   4485  HA  TRP A 315      70.592  79.187 123.814  1.00  0.00           H  
ATOM   4486  HB2 TRP A 315      71.295  80.094 121.049  1.00  0.00           H  
ATOM   4487  HB3 TRP A 315      71.504  81.366 122.277  1.00  0.00           H  
ATOM   4488  HD1 TRP A 315      72.330  79.140 124.550  1.00  0.00           H  
ATOM   4489  HE1 TRP A 315      74.770  78.170 124.510  1.00  0.00           H  
ATOM   4490  HE3 TRP A 315      73.470  80.360 119.840  1.00  0.00           H  
ATOM   4491  HZ2 TRP A 315      76.960  78.470 122.770  1.00  0.00           H  
ATOM   4492  HZ3 TRP A 315      75.760  80.010 118.980  1.00  0.00           H  
ATOM   4493  HH2 TRP A 315      77.490  79.220 120.610  1.00  0.00           H  
ATOM   4494  N   TYR A 316      68.420  81.340 122.780  1.00  0.00           N  
ATOM   4495  CA  TYR A 316      67.370  82.170 123.380  1.00  0.00           C  
ATOM   4496  CB  TYR A 316      66.390  82.670 122.330  1.00  0.00           C  
ATOM   4497  CG  TYR A 316      66.040  84.150 122.480  1.00  0.00           C  
ATOM   4498  CD1 TYR A 316      66.240  84.850 123.670  1.00  0.00           C  
ATOM   4499  CD2 TYR A 316      65.060  84.640 121.620  1.00  0.00           C  
ATOM   4500  CE1 TYR A 316      65.650  86.100 123.850  1.00  0.00           C  
ATOM   4501  CE2 TYR A 316      64.440  85.870 121.760  1.00  0.00           C  
ATOM   4502  CZ  TYR A 316      64.780  86.610 122.900  1.00  0.00           C  
ATOM   4503  OH  TYR A 316      64.380  87.880 123.140  1.00  0.00           O  
ATOM   4504  C   TYR A 316      66.490  81.410 124.370  1.00  0.00           C  
ATOM   4505  O   TYR A 316      66.430  81.850 125.520  1.00  0.00           O  
ATOM   4506  H   TYR A 316      68.460  81.380 121.780  1.00  0.00           H  
ATOM   4507  HA  TYR A 316      67.921  82.972 123.872  1.00  0.00           H  
ATOM   4508  HB2 TYR A 316      66.832  82.518 121.345  1.00  0.00           H  
ATOM   4509  HB3 TYR A 316      65.472  82.088 122.410  1.00  0.00           H  
ATOM   4510  HD1 TYR A 316      67.090  84.600 124.300  1.00  0.00           H  
ATOM   4511  HD2 TYR A 316      64.740  84.040 120.760  1.00  0.00           H  
ATOM   4512  HE1 TYR A 316      65.920  86.700 124.720  1.00  0.00           H  
ATOM   4513  HE2 TYR A 316      63.900  86.220 120.890  1.00  0.00           H  
ATOM   4514  HH  TYR A 316      63.850  88.280 122.390  1.00  0.00           H  
ATOM   4515  N   GLY A 317      65.990  80.250 123.970  1.00  0.00           N  
ATOM   4516  CA  GLY A 317      65.170  79.350 124.790  1.00  0.00           C  
ATOM   4517  C   GLY A 317      65.740  79.080 126.180  1.00  0.00           C  
ATOM   4518  O   GLY A 317      65.050  79.300 127.180  1.00  0.00           O  
ATOM   4519  H   GLY A 317      66.070  79.970 123.010  1.00  0.00           H  
ATOM   4520  HA2 GLY A 317      64.183  79.797 124.906  1.00  0.00           H  
ATOM   4521  HA3 GLY A 317      65.079  78.398 124.267  1.00  0.00           H  
ATOM   4522  N   THR A 318      67.050  78.900 126.300  1.00  0.00           N  
ATOM   4523  CA  THR A 318      67.690  78.640 127.600  1.00  0.00           C  
ATOM   4524  CB  THR A 318      68.990  77.830 127.550  1.00  0.00           C  
ATOM   4525  OG1 THR A 318      69.920  78.530 126.720  1.00  0.00           O  
ATOM   4526  CG2 THR A 318      68.970  76.330 127.280  1.00  0.00           C  
ATOM   4527  C   THR A 318      67.750  79.830 128.550  1.00  0.00           C  
ATOM   4528  O   THR A 318      67.630  79.650 129.760  1.00  0.00           O  
ATOM   4529  H   THR A 318      67.640  78.960 125.490  1.00  0.00           H  
ATOM   4530  HA  THR A 318      66.973  77.961 128.062  1.00  0.00           H  
ATOM   4531  HB  THR A 318      69.294  77.781 128.596  1.00  0.00           H  
ATOM   4532 HG21 THR A 318      68.678  76.151 126.245  1.00  0.00           H  
ATOM   4533 HG22 THR A 318      68.255  75.850 127.948  1.00  0.00           H  
ATOM   4534 HG23 THR A 318      69.963  75.916 127.454  1.00  0.00           H  
ATOM   4535  HG1 THR A 318      70.750  77.970 126.770  1.00  0.00           H  
ATOM   4536  N   THR A 319      68.040  81.030 128.050  1.00  0.00           N  
ATOM   4537  CA  THR A 319      68.100  82.160 128.990  1.00  0.00           C  
ATOM   4538  CB  THR A 319      68.590  83.500 128.440  1.00  0.00           C  
ATOM   4539  OG1 THR A 319      67.860  83.890 127.280  1.00  0.00           O  
ATOM   4540  CG2 THR A 319      70.090  83.340 128.190  1.00  0.00           C  
ATOM   4541  C   THR A 319      66.720  82.470 129.570  1.00  0.00           C  
ATOM   4542  O   THR A 319      66.680  82.700 130.780  1.00  0.00           O  
ATOM   4543  H   THR A 319      67.990  81.130 127.060  1.00  0.00           H  
ATOM   4544  HA  THR A 319      68.829  81.796 129.714  1.00  0.00           H  
ATOM   4545  HB  THR A 319      68.420  84.311 129.148  1.00  0.00           H  
ATOM   4546 HG21 THR A 319      70.256  82.528 127.481  1.00  0.00           H  
ATOM   4547 HG22 THR A 319      70.592  83.110 129.130  1.00  0.00           H  
ATOM   4548 HG23 THR A 319      70.491  84.267 127.781  1.00  0.00           H  
ATOM   4549  HG1 THR A 319      68.420  84.450 126.670  1.00  0.00           H  
ATOM   4550  N   LEU A 320      65.740  82.240 128.690  1.00  0.00           N  
ATOM   4551  CA  LEU A 320      64.370  82.270 129.220  1.00  0.00           C  
ATOM   4552  CB  LEU A 320      63.430  82.240 128.010  1.00  0.00           C  
ATOM   4553  CG  LEU A 320      63.570  83.570 127.260  1.00  0.00           C  
ATOM   4554  CD1 LEU A 320      62.990  83.650 125.850  1.00  0.00           C  
ATOM   4555  CD2 LEU A 320      63.030  84.730 128.100  1.00  0.00           C  
ATOM   4556  C   LEU A 320      63.960  81.100 130.130  1.00  0.00           C  
ATOM   4557  O   LEU A 320      63.180  81.380 131.030  1.00  0.00           O  
ATOM   4558  H   LEU A 320      65.940  82.480 127.740  1.00  0.00           H  
ATOM   4559  HA  LEU A 320      64.311  83.163 129.843  1.00  0.00           H  
ATOM   4560  HB2 LEU A 320      63.702  81.415 127.352  1.00  0.00           H  
ATOM   4561  HB3 LEU A 320      62.401  82.112 128.346  1.00  0.00           H  
ATOM   4562  HG  LEU A 320      64.647  83.645 127.110  1.00  0.00           H  
ATOM   4563 HD11 LEU A 320      61.903  83.583 125.900  1.00  0.00           H  
ATOM   4564 HD12 LEU A 320      63.378  82.827 125.250  1.00  0.00           H  
ATOM   4565 HD13 LEU A 320      63.275  84.598 125.393  1.00  0.00           H  
ATOM   4566 HD21 LEU A 320      61.953  84.617 128.225  1.00  0.00           H  
ATOM   4567 HD22 LEU A 320      63.240  85.673 127.595  1.00  0.00           H  
ATOM   4568 HD23 LEU A 320      63.512  84.726 129.078  1.00  0.00           H  
ATOM   4569  N   VAL A 321      64.480  79.910 129.850  1.00  0.00           N  
ATOM   4570  CA  VAL A 321      64.330  78.790 130.790  1.00  0.00           C  
ATOM   4571  CB  VAL A 321      64.600  77.550 129.930  1.00  0.00           C  
ATOM   4572  CG1 VAL A 321      65.050  76.310 130.700  1.00  0.00           C  
ATOM   4573  CG2 VAL A 321      63.300  77.140 129.240  1.00  0.00           C  
ATOM   4574  C   VAL A 321      65.100  78.960 132.100  1.00  0.00           C  
ATOM   4575  O   VAL A 321      64.550  78.760 133.180  1.00  0.00           O  
ATOM   4576  H   VAL A 321      64.880  79.680 128.970  1.00  0.00           H  
ATOM   4577  HA  VAL A 321      63.335  78.708 131.228  1.00  0.00           H  
ATOM   4578  HB  VAL A 321      65.404  77.848 129.257  1.00  0.00           H  
ATOM   4579 HG11 VAL A 321      64.257  75.997 131.380  1.00  0.00           H  
ATOM   4580 HG12 VAL A 321      65.948  76.543 131.272  1.00  0.00           H  
ATOM   4581 HG13 VAL A 321      65.266  75.505 129.998  1.00  0.00           H  
ATOM   4582 HG21 VAL A 321      62.562  76.861 129.992  1.00  0.00           H  
ATOM   4583 HG22 VAL A 321      63.489  76.290 128.584  1.00  0.00           H  
ATOM   4584 HG23 VAL A 321      62.922  77.976 128.652  1.00  0.00           H  
ATOM   4585  N   LEU A 322      66.290  79.550 131.990  1.00  0.00           N  
ATOM   4586  CA  LEU A 322      67.080  80.010 133.140  1.00  0.00           C  
ATOM   4587  CB  LEU A 322      68.480  80.560 132.840  1.00  0.00           C  
ATOM   4588  CG  LEU A 322      69.570  79.510 132.650  1.00  0.00           C  
ATOM   4589  CD1 LEU A 322      70.850  79.800 131.870  1.00  0.00           C  
ATOM   4590  CD2 LEU A 322      70.120  79.010 133.990  1.00  0.00           C  
ATOM   4591  C   LEU A 322      66.380  81.060 134.010  1.00  0.00           C  
ATOM   4592  O   LEU A 322      66.800  81.420 135.100  1.00  0.00           O  
ATOM   4593  H   LEU A 322      66.690  79.700 131.080  1.00  0.00           H  
ATOM   4594  HA  LEU A 322      67.186  79.064 133.672  1.00  0.00           H  
ATOM   4595  HB2 LEU A 322      68.420  81.151 131.926  1.00  0.00           H  
ATOM   4596  HB3 LEU A 322      68.774  81.203 133.670  1.00  0.00           H  
ATOM   4597  HG  LEU A 322      68.973  78.827 132.046  1.00  0.00           H  
ATOM   4598 HD11 LEU A 322      71.478  80.483 132.443  1.00  0.00           H  
ATOM   4599 HD12 LEU A 322      70.597  80.256 130.913  1.00  0.00           H  
ATOM   4600 HD13 LEU A 322      71.389  78.869 131.698  1.00  0.00           H  
ATOM   4601 HD21 LEU A 322      70.691  79.806 134.468  1.00  0.00           H  
ATOM   4602 HD22 LEU A 322      70.768  78.150 133.819  1.00  0.00           H  
ATOM   4603 HD23 LEU A 322      69.292  78.718 134.636  1.00  0.00           H  
ATOM   4604  N   SER A 323      65.590  81.900 133.350  1.00  0.00           N  
ATOM   4605  CA  SER A 323      64.790  82.970 133.970  1.00  0.00           C  
ATOM   4606  CB  SER A 323      64.580  84.130 132.990  1.00  0.00           C  
ATOM   4607  OG  SER A 323      65.630  85.100 132.870  1.00  0.00           O  
ATOM   4608  C   SER A 323      63.390  82.520 134.370  1.00  0.00           C  
ATOM   4609  O   SER A 323      62.670  83.400 134.840  1.00  0.00           O  
ATOM   4610  H   SER A 323      65.860  82.090 132.410  1.00  0.00           H  
ATOM   4611  HA  SER A 323      65.357  83.263 134.853  1.00  0.00           H  
ATOM   4612  HB2 SER A 323      63.681  84.661 133.302  1.00  0.00           H  
ATOM   4613  HB3 SER A 323      64.422  83.697 132.002  1.00  0.00           H  
ATOM   4614  HG  SER A 323      65.400  85.690 132.100  1.00  0.00           H  
ATOM   4615  N   GLY A 324      62.950  81.280 134.170  1.00  0.00           N  
ATOM   4616  CA  GLY A 324      61.560  80.840 134.400  1.00  0.00           C  
ATOM   4617  C   GLY A 324      60.460  81.550 133.610  1.00  0.00           C  
ATOM   4618  O   GLY A 324      59.390  81.700 134.190  1.00  0.00           O  
ATOM   4619  H   GLY A 324      63.710  80.630 134.190  1.00  0.00           H  
ATOM   4620  HA2 GLY A 324      61.507  79.779 134.154  1.00  0.00           H  
ATOM   4621  HA3 GLY A 324      61.344  80.978 135.459  1.00  0.00           H  
ATOM   4622  N   GLU A 325      60.790  82.200 132.500  1.00  0.00           N  
ATOM   4623  CA  GLU A 325      59.820  82.760 131.550  1.00  0.00           C  
ATOM   4624  CB  GLU A 325      60.500  83.720 130.570  1.00  0.00           C  
ATOM   4625  CG  GLU A 325      60.610  85.170 131.040  1.00  0.00           C  
ATOM   4626  CD  GLU A 325      59.330  86.010 131.050  1.00  0.00           C  
ATOM   4627  OE1 GLU A 325      58.360  85.670 130.340  1.00  0.00           O  
ATOM   4628  OE2 GLU A 325      59.300  87.100 131.670  1.00  0.00           O1-
ATOM   4629  C   GLU A 325      59.020  81.820 130.640  1.00  0.00           C  
ATOM   4630  O   GLU A 325      57.850  82.100 130.390  1.00  0.00           O  
ATOM   4631  H   GLU A 325      61.770  82.300 132.300  1.00  0.00           H  
ATOM   4632  HA  GLU A 325      59.118  83.202 132.257  1.00  0.00           H  
ATOM   4633  HB2 GLU A 325      61.508  83.350 130.382  1.00  0.00           H  
ATOM   4634  HB3 GLU A 325      59.931  83.710 129.641  1.00  0.00           H  
ATOM   4635  HG2 GLU A 325      61.324  85.671 130.387  1.00  0.00           H  
ATOM   4636  HG3 GLU A 325      60.998  85.154 132.059  1.00  0.00           H  
ATOM   4637  N   TYR A 326      59.700  80.730 130.300  1.00  0.00           N  
ATOM   4638  CA  TYR A 326      59.160  79.520 129.660  1.00  0.00           C  
ATOM   4639  CB  TYR A 326      59.930  79.300 128.360  1.00  0.00           C  
ATOM   4640  CG  TYR A 326      59.370  80.200 127.260  1.00  0.00           C  
ATOM   4641  CD1 TYR A 326      59.810  81.500 127.050  1.00  0.00           C  
ATOM   4642  CD2 TYR A 326      58.680  79.640 126.190  1.00  0.00           C  
ATOM   4643  CE1 TYR A 326      59.490  82.230 125.920  1.00  0.00           C  
ATOM   4644  CE2 TYR A 326      58.400  80.290 124.990  1.00  0.00           C  
ATOM   4645  CZ  TYR A 326      58.880  81.590 124.850  1.00  0.00           C  
ATOM   4646  OH  TYR A 326      58.610  82.290 123.720  1.00  0.00           O  
ATOM   4647  C   TYR A 326      59.100  78.270 130.530  1.00  0.00           C  
ATOM   4648  O   TYR A 326      60.000  77.960 131.310  1.00  0.00           O  
ATOM   4649  H   TYR A 326      60.700  80.800 130.240  1.00  0.00           H  
ATOM   4650  HA  TYR A 326      58.103  79.700 129.464  1.00  0.00           H  
ATOM   4651  HB2 TYR A 326      60.982  79.537 128.519  1.00  0.00           H  
ATOM   4652  HB3 TYR A 326      59.835  78.257 128.056  1.00  0.00           H  
ATOM   4653  HD1 TYR A 326      60.270  82.080 127.860  1.00  0.00           H  
ATOM   4654  HD2 TYR A 326      58.230  78.670 126.380  1.00  0.00           H  
ATOM   4655  HE1 TYR A 326      59.820  83.270 125.830  1.00  0.00           H  
ATOM   4656  HE2 TYR A 326      57.900  79.760 124.180  1.00  0.00           H  
ATOM   4657  HH  TYR A 326      57.960  81.830 123.120  1.00  0.00           H  
ATOM   4658  N   SER A 327      57.940  77.630 130.520  1.00  0.00           N  
ATOM   4659  CA  SER A 327      57.820  76.320 131.180  1.00  0.00           C  
ATOM   4660  CB  SER A 327      56.320  76.040 131.260  1.00  0.00           C  
ATOM   4661  OG  SER A 327      55.910  74.780 131.810  1.00  0.00           O  
ATOM   4662  C   SER A 327      58.430  75.270 130.240  1.00  0.00           C  
ATOM   4663  O   SER A 327      58.350  75.340 129.020  1.00  0.00           O  
ATOM   4664  H   SER A 327      57.120  78.000 130.080  1.00  0.00           H  
ATOM   4665  HA  SER A 327      58.306  76.298 132.155  1.00  0.00           H  
ATOM   4666  HB2 SER A 327      55.922  76.099 130.247  1.00  0.00           H  
ATOM   4667  HB3 SER A 327      55.874  76.824 131.872  1.00  0.00           H  
ATOM   4668  HG  SER A 327      55.520  74.210 131.080  1.00  0.00           H  
ATOM   4669  N   ILE A 328      58.820  74.150 130.850  1.00  0.00           N  
ATOM   4670  CA  ILE A 328      59.730  73.160 130.270  1.00  0.00           C  
ATOM   4671  CB  ILE A 328      60.270  72.160 131.300  1.00  0.00           C  
ATOM   4672  CG1 ILE A 328      60.890  72.750 132.570  1.00  0.00           C  
ATOM   4673  CG2 ILE A 328      61.430  71.560 130.510  1.00  0.00           C  
ATOM   4674  CD1 ILE A 328      60.580  71.790 133.720  1.00  0.00           C  
ATOM   4675  C   ILE A 328      59.110  72.360 129.130  1.00  0.00           C  
ATOM   4676  O   ILE A 328      59.560  72.480 127.990  1.00  0.00           O  
ATOM   4677  H   ILE A 328      58.620  74.070 131.820  1.00  0.00           H  
ATOM   4678  HA  ILE A 328      60.549  73.766 129.883  1.00  0.00           H  
ATOM   4679  HB  ILE A 328      59.463  71.520 131.657  1.00  0.00           H  
ATOM   4680 HG12 ILE A 328      61.969  72.848 132.447  1.00  0.00           H  
ATOM   4681 HG13 ILE A 328      60.457  73.729 132.775  1.00  0.00           H  
ATOM   4682 HG21 ILE A 328      62.133  72.349 130.241  1.00  0.00           H  
ATOM   4683 HG22 ILE A 328      61.048  71.089 129.604  1.00  0.00           H  
ATOM   4684 HG23 ILE A 328      61.938  70.814 131.121  1.00  0.00           H  
ATOM   4685 HD11 ILE A 328      61.016  70.814 133.506  1.00  0.00           H  
ATOM   4686 HD12 ILE A 328      59.500  71.690 133.828  1.00  0.00           H  
ATOM   4687 HD13 ILE A 328      61.003  72.182 134.645  1.00  0.00           H  
ATOM   4688  N   GLY A 329      57.910  71.820 129.360  1.00  0.00           N  
ATOM   4689  CA  GLY A 329      57.090  71.090 128.390  1.00  0.00           C  
ATOM   4690  C   GLY A 329      56.630  71.970 127.230  1.00  0.00           C  
ATOM   4691  O   GLY A 329      56.790  71.680 126.040  1.00  0.00           O  
ATOM   4692  H   GLY A 329      57.440  71.880 130.240  1.00  0.00           H  
ATOM   4693  HA2 GLY A 329      57.676  70.263 127.990  1.00  0.00           H  
ATOM   4694  HA3 GLY A 329      56.211  70.698 128.901  1.00  0.00           H  
ATOM   4695  N   GLN A 330      56.160  73.150 127.610  1.00  0.00           N  
ATOM   4696  CA  GLN A 330      55.720  74.180 126.660  1.00  0.00           C  
ATOM   4697  CB  GLN A 330      55.180  75.210 127.650  1.00  0.00           C  
ATOM   4698  CG  GLN A 330      54.870  76.650 127.230  1.00  0.00           C  
ATOM   4699  CD  GLN A 330      55.070  77.710 128.320  1.00  0.00           C  
ATOM   4700  OE1 GLN A 330      56.140  78.280 128.490  1.00  0.00           O  
ATOM   4701  NE2 GLN A 330      54.000  77.980 129.070  1.00  0.00           N  
ATOM   4702  C   GLN A 330      56.770  74.710 125.680  1.00  0.00           C  
ATOM   4703  O   GLN A 330      56.480  74.960 124.510  1.00  0.00           O  
ATOM   4704  H   GLN A 330      55.890  73.340 128.550  1.00  0.00           H  
ATOM   4705  HA  GLN A 330      55.006  73.819 125.920  1.00  0.00           H  
ATOM   4706  HB2 GLN A 330      54.250  74.799 128.042  1.00  0.00           H  
ATOM   4707  HB3 GLN A 330      55.914  75.277 128.453  1.00  0.00           H  
ATOM   4708  HG2 GLN A 330      53.829  76.690 126.909  1.00  0.00           H  
ATOM   4709  HG3 GLN A 330      55.519  76.903 126.392  1.00  0.00           H  
ATOM   4710 HE21 GLN A 330      53.070  77.640 128.910  1.00  0.00           H  
ATOM   4711 HE22 GLN A 330      54.190  78.420 129.950  1.00  0.00           H  
ATOM   4712  N   VAL A 331      57.970  75.050 126.120  1.00  0.00           N  
ATOM   4713  CA  VAL A 331      59.020  75.520 125.200  1.00  0.00           C  
ATOM   4714  CB  VAL A 331      60.170  76.130 126.000  1.00  0.00           C  
ATOM   4715  CG1 VAL A 331      61.010  75.120 126.780  1.00  0.00           C  
ATOM   4716  CG2 VAL A 331      61.050  77.020 125.110  1.00  0.00           C  
ATOM   4717  C   VAL A 331      59.450  74.380 124.270  1.00  0.00           C  
ATOM   4718  O   VAL A 331      59.680  74.730 123.110  1.00  0.00           O  
ATOM   4719  H   VAL A 331      58.210  75.060 127.090  1.00  0.00           H  
ATOM   4720  HA  VAL A 331      58.638  76.311 124.555  1.00  0.00           H  
ATOM   4721  HB  VAL A 331      59.694  76.748 126.762  1.00  0.00           H  
ATOM   4722 HG11 VAL A 331      61.523  74.458 126.082  1.00  0.00           H  
ATOM   4723 HG12 VAL A 331      60.361  74.531 127.428  1.00  0.00           H  
ATOM   4724 HG13 VAL A 331      61.745  75.650 127.386  1.00  0.00           H  
ATOM   4725 HG21 VAL A 331      61.529  76.409 124.346  1.00  0.00           H  
ATOM   4726 HG22 VAL A 331      61.813  77.503 125.720  1.00  0.00           H  
ATOM   4727 HG23 VAL A 331      60.432  77.780 124.632  1.00  0.00           H  
ATOM   4728  N   LEU A 332      59.470  73.110 124.660  1.00  0.00           N  
ATOM   4729  CA  LEU A 332      59.560  71.900 123.830  1.00  0.00           C  
ATOM   4730  CB  LEU A 332      59.530  70.630 124.690  1.00  0.00           C  
ATOM   4731  CG  LEU A 332      60.830  70.450 125.480  1.00  0.00           C  
ATOM   4732  CD1 LEU A 332      60.660  69.220 126.370  1.00  0.00           C  
ATOM   4733  CD2 LEU A 332      62.060  70.270 124.590  1.00  0.00           C  
ATOM   4734  C   LEU A 332      58.450  71.680 122.800  1.00  0.00           C  
ATOM   4735  O   LEU A 332      58.780  71.550 121.620  1.00  0.00           O  
ATOM   4736  H   LEU A 332      59.530  72.950 125.650  1.00  0.00           H  
ATOM   4737  HA  LEU A 332      60.499  72.073 123.304  1.00  0.00           H  
ATOM   4738  HB2 LEU A 332      58.697  70.697 125.390  1.00  0.00           H  
ATOM   4739  HB3 LEU A 332      59.389  69.766 124.040  1.00  0.00           H  
ATOM   4740  HG  LEU A 332      61.005  71.356 126.060  1.00  0.00           H  
ATOM   4741 HD11 LEU A 332      60.488  68.342 125.747  1.00  0.00           H  
ATOM   4742 HD12 LEU A 332      59.808  69.367 127.034  1.00  0.00           H  
ATOM   4743 HD13 LEU A 332      61.562  69.073 126.964  1.00  0.00           H  
ATOM   4744 HD21 LEU A 332      61.941  69.373 123.983  1.00  0.00           H  
ATOM   4745 HD22 LEU A 332      62.948  70.171 125.214  1.00  0.00           H  
ATOM   4746 HD23 LEU A 332      62.168  71.138 123.939  1.00  0.00           H  
ATOM   4747  N   THR A 333      57.180  71.910 123.090  1.00  0.00           N  
ATOM   4748  CA  THR A 333      56.100  71.940 122.100  1.00  0.00           C  
ATOM   4749  CB  THR A 333      54.700  71.890 122.730  1.00  0.00           C  
ATOM   4750  OG1 THR A 333      54.420  73.050 123.520  1.00  0.00           O  
ATOM   4751  CG2 THR A 333      54.550  70.530 123.420  1.00  0.00           C  
ATOM   4752  C   THR A 333      56.110  73.130 121.140  1.00  0.00           C  
ATOM   4753  O   THR A 333      55.790  72.880 119.980  1.00  0.00           O  
ATOM   4754  H   THR A 333      56.920  72.280 123.990  1.00  0.00           H  
ATOM   4755  HA  THR A 333      56.309  71.035 121.529  1.00  0.00           H  
ATOM   4756  HB  THR A 333      53.914  71.946 121.977  1.00  0.00           H  
ATOM   4757 HG21 THR A 333      55.318  70.425 124.186  1.00  0.00           H  
ATOM   4758 HG22 THR A 333      54.661  69.735 122.683  1.00  0.00           H  
ATOM   4759 HG23 THR A 333      53.565  70.463 123.881  1.00  0.00           H  
ATOM   4760  HG1 THR A 333      53.790  72.840 124.260  1.00  0.00           H  
ATOM   4761  N   VAL A 334      56.740  74.230 121.540  1.00  0.00           N  
ATOM   4762  CA  VAL A 334      57.130  75.190 120.500  1.00  0.00           C  
ATOM   4763  CB  VAL A 334      57.150  76.600 121.110  1.00  0.00           C  
ATOM   4764  CG1 VAL A 334      57.400  77.670 120.050  1.00  0.00           C  
ATOM   4765  CG2 VAL A 334      55.760  76.940 121.660  1.00  0.00           C  
ATOM   4766  C   VAL A 334      58.260  74.840 119.530  1.00  0.00           C  
ATOM   4767  O   VAL A 334      57.930  74.590 118.370  1.00  0.00           O  
ATOM   4768  H   VAL A 334      56.840  74.510 122.490  1.00  0.00           H  
ATOM   4769  HA  VAL A 334      56.349  75.134 119.742  1.00  0.00           H  
ATOM   4770  HB  VAL A 334      57.933  76.595 121.869  1.00  0.00           H  
ATOM   4771 HG11 VAL A 334      56.599  77.644 119.311  1.00  0.00           H  
ATOM   4772 HG12 VAL A 334      58.354  77.478 119.558  1.00  0.00           H  
ATOM   4773 HG13 VAL A 334      57.426  78.651 120.523  1.00  0.00           H  
ATOM   4774 HG21 VAL A 334      55.034  76.926 120.847  1.00  0.00           H  
ATOM   4775 HG22 VAL A 334      55.780  77.932 122.111  1.00  0.00           H  
ATOM   4776 HG23 VAL A 334      55.477  76.204 122.413  1.00  0.00           H  
ATOM   4777  N   PHE A 335      59.350  74.310 120.090  1.00  0.00           N  
ATOM   4778  CA  PHE A 335      60.510  73.760 119.370  1.00  0.00           C  
ATOM   4779  CB  PHE A 335      61.720  73.240 120.150  1.00  0.00           C  
ATOM   4780  CG  PHE A 335      62.530  74.240 120.990  1.00  0.00           C  
ATOM   4781  CD1 PHE A 335      62.620  74.160 122.370  1.00  0.00           C  
ATOM   4782  CD2 PHE A 335      63.350  75.190 120.390  1.00  0.00           C  
ATOM   4783  CE1 PHE A 335      63.430  74.980 123.160  1.00  0.00           C  
ATOM   4784  CE2 PHE A 335      64.210  75.990 121.120  1.00  0.00           C  
ATOM   4785  CZ  PHE A 335      64.230  75.910 122.510  1.00  0.00           C  
ATOM   4786  C   PHE A 335      60.100  72.710 118.330  1.00  0.00           C  
ATOM   4787  O   PHE A 335      60.540  72.860 117.190  1.00  0.00           O  
ATOM   4788  H   PHE A 335      59.520  74.580 121.030  1.00  0.00           H  
ATOM   4789  HA  PHE A 335      60.884  74.678 118.917  1.00  0.00           H  
ATOM   4790  HB2 PHE A 335      61.359  72.467 120.828  1.00  0.00           H  
ATOM   4791  HB3 PHE A 335      62.405  72.797 119.426  1.00  0.00           H  
ATOM   4792  HD1 PHE A 335      61.980  73.380 122.770  1.00  0.00           H  
ATOM   4793  HD2 PHE A 335      63.260  75.340 119.320  1.00  0.00           H  
ATOM   4794  HE1 PHE A 335      63.420  74.810 124.230  1.00  0.00           H  
ATOM   4795  HE2 PHE A 335      64.670  76.870 120.670  1.00  0.00           H  
ATOM   4796  HZ  PHE A 335      64.510  76.820 123.050  1.00  0.00           H  
ATOM   4797  N   PHE A 336      59.350  71.700 118.770  1.00  0.00           N  
ATOM   4798  CA  PHE A 336      58.880  70.530 118.020  1.00  0.00           C  
ATOM   4799  CB  PHE A 336      58.290  69.420 118.890  1.00  0.00           C  
ATOM   4800  CG  PHE A 336      59.120  68.590 119.880  1.00  0.00           C  
ATOM   4801  CD1 PHE A 336      58.610  68.290 121.140  1.00  0.00           C  
ATOM   4802  CD2 PHE A 336      60.360  68.080 119.520  1.00  0.00           C  
ATOM   4803  CE1 PHE A 336      59.320  67.540 122.070  1.00  0.00           C  
ATOM   4804  CE2 PHE A 336      60.940  67.140 120.370  1.00  0.00           C  
ATOM   4805  CZ  PHE A 336      60.480  66.910 121.660  1.00  0.00           C  
ATOM   4806  C   PHE A 336      58.070  71.010 116.810  1.00  0.00           C  
ATOM   4807  O   PHE A 336      58.380  70.730 115.650  1.00  0.00           O  
ATOM   4808  H   PHE A 336      58.980  71.640 119.690  1.00  0.00           H  
ATOM   4809  HA  PHE A 336      59.726  69.982 117.605  1.00  0.00           H  
ATOM   4810  HB2 PHE A 336      57.504  69.890 119.481  1.00  0.00           H  
ATOM   4811  HB3 PHE A 336      57.846  68.704 118.199  1.00  0.00           H  
ATOM   4812  HD1 PHE A 336      57.630  68.700 121.370  1.00  0.00           H  
ATOM   4813  HD2 PHE A 336      60.930  68.530 118.710  1.00  0.00           H  
ATOM   4814  HE1 PHE A 336      59.030  67.360 123.110  1.00  0.00           H  
ATOM   4815  HE2 PHE A 336      61.810  66.630 119.970  1.00  0.00           H  
ATOM   4816  HZ  PHE A 336      61.180  66.320 122.260  1.00  0.00           H  
ATOM   4817  N   SER A 337      56.880  71.500 117.160  1.00  0.00           N  
ATOM   4818  CA  SER A 337      55.860  71.920 116.200  1.00  0.00           C  
ATOM   4819  CB  SER A 337      54.520  72.250 116.860  1.00  0.00           C  
ATOM   4820  OG  SER A 337      54.350  71.600 118.120  1.00  0.00           O  
ATOM   4821  C   SER A 337      56.310  72.970 115.180  1.00  0.00           C  
ATOM   4822  O   SER A 337      56.150  72.790 113.980  1.00  0.00           O  
ATOM   4823  H   SER A 337      56.550  71.490 118.110  1.00  0.00           H  
ATOM   4824  HA  SER A 337      55.693  71.032 115.590  1.00  0.00           H  
ATOM   4825  HB2 SER A 337      53.717  71.935 116.194  1.00  0.00           H  
ATOM   4826  HB3 SER A 337      54.463  73.328 117.013  1.00  0.00           H  
ATOM   4827  HG  SER A 337      54.870  72.140 118.780  1.00  0.00           H  
ATOM   4828  N   VAL A 338      56.960  74.000 115.720  1.00  0.00           N  
ATOM   4829  CA  VAL A 338      57.490  75.080 114.880  1.00  0.00           C  
ATOM   4830  CB  VAL A 338      57.590  76.380 115.680  1.00  0.00           C  
ATOM   4831  CG1 VAL A 338      57.580  77.590 114.750  1.00  0.00           C  
ATOM   4832  CG2 VAL A 338      56.370  76.580 116.590  1.00  0.00           C  
ATOM   4833  C   VAL A 338      58.590  74.650 113.910  1.00  0.00           C  
ATOM   4834  O   VAL A 338      58.390  74.980 112.750  1.00  0.00           O  
ATOM   4835  H   VAL A 338      57.030  74.080 116.720  1.00  0.00           H  
ATOM   4836  HA  VAL A 338      56.777  75.362 114.105  1.00  0.00           H  
ATOM   4837  HB  VAL A 338      58.513  76.302 116.255  1.00  0.00           H  
ATOM   4838 HG11 VAL A 338      56.638  77.619 114.202  1.00  0.00           H  
ATOM   4839 HG12 VAL A 338      58.408  77.514 114.045  1.00  0.00           H  
ATOM   4840 HG13 VAL A 338      57.687  78.501 115.338  1.00  0.00           H  
ATOM   4841 HG21 VAL A 338      55.470  76.653 115.980  1.00  0.00           H  
ATOM   4842 HG22 VAL A 338      56.493  77.496 117.167  1.00  0.00           H  
ATOM   4843 HG23 VAL A 338      56.281  75.732 117.269  1.00  0.00           H  
ATOM   4844  N   LEU A 339      59.450  73.720 114.310  1.00  0.00           N  
ATOM   4845  CA  LEU A 339      60.530  73.130 113.500  1.00  0.00           C  
ATOM   4846  CB  LEU A 339      61.550  72.360 114.350  1.00  0.00           C  
ATOM   4847  CG  LEU A 339      62.890  72.120 113.660  1.00  0.00           C  
ATOM   4848  CD1 LEU A 339      63.740  73.390 113.710  1.00  0.00           C  
ATOM   4849  CD2 LEU A 339      63.660  70.900 114.150  1.00  0.00           C  
ATOM   4850  C   LEU A 339      59.990  72.200 112.410  1.00  0.00           C  
ATOM   4851  O   LEU A 339      60.410  72.320 111.250  1.00  0.00           O  
ATOM   4852  H   LEU A 339      59.560  73.380 115.250  1.00  0.00           H  
ATOM   4853  HA  LEU A 339      61.033  73.976 113.032  1.00  0.00           H  
ATOM   4854  HB2 LEU A 339      61.733  72.928 115.262  1.00  0.00           H  
ATOM   4855  HB3 LEU A 339      61.120  71.392 114.606  1.00  0.00           H  
ATOM   4856  HG  LEU A 339      62.654  71.879 112.623  1.00  0.00           H  
ATOM   4857 HD11 LEU A 339      63.975  73.629 114.747  1.00  0.00           H  
ATOM   4858 HD12 LEU A 339      63.186  74.216 113.263  1.00  0.00           H  
ATOM   4859 HD13 LEU A 339      64.665  73.230 113.156  1.00  0.00           H  
ATOM   4860 HD21 LEU A 339      63.945  71.045 115.192  1.00  0.00           H  
ATOM   4861 HD22 LEU A 339      64.556  70.768 113.543  1.00  0.00           H  
ATOM   4862 HD23 LEU A 339      63.030  70.015 114.065  1.00  0.00           H  
ATOM   4863  N   ILE A 340      58.990  71.400 112.750  1.00  0.00           N  
ATOM   4864  CA  ILE A 340      58.380  70.580 111.700  1.00  0.00           C  
ATOM   4865  CB  ILE A 340      57.760  69.330 112.320  1.00  0.00           C  
ATOM   4866  CG1 ILE A 340      57.600  68.200 111.300  1.00  0.00           C  
ATOM   4867  CG2 ILE A 340      56.510  69.820 113.060  1.00  0.00           C  
ATOM   4868  CD1 ILE A 340      57.190  66.880 111.950  1.00  0.00           C  
ATOM   4869  C   ILE A 340      57.600  71.390 110.670  1.00  0.00           C  
ATOM   4870  O   ILE A 340      57.760  71.100 109.490  1.00  0.00           O  
ATOM   4871  H   ILE A 340      58.500  71.440 113.620  1.00  0.00           H  
ATOM   4872  HA  ILE A 340      59.134  70.171 111.027  1.00  0.00           H  
ATOM   4873  HB  ILE A 340      58.398  68.834 113.052  1.00  0.00           H  
ATOM   4874 HG12 ILE A 340      56.836  68.486 110.578  1.00  0.00           H  
ATOM   4875 HG13 ILE A 340      58.550  68.056 110.786  1.00  0.00           H  
ATOM   4876 HG21 ILE A 340      55.846  70.324 112.358  1.00  0.00           H  
ATOM   4877 HG22 ILE A 340      56.803  70.516 113.846  1.00  0.00           H  
ATOM   4878 HG23 ILE A 340      55.993  68.969 113.502  1.00  0.00           H  
ATOM   4879 HD11 ILE A 340      56.240  67.010 112.469  1.00  0.00           H  
ATOM   4880 HD12 ILE A 340      57.955  66.574 112.664  1.00  0.00           H  
ATOM   4881 HD13 ILE A 340      57.083  66.114 111.182  1.00  0.00           H  
ATOM   4882  N   GLY A 341      56.750  72.320 111.110  1.00  0.00           N  
ATOM   4883  CA  GLY A 341      56.070  73.400 110.370  1.00  0.00           C  
ATOM   4884  C   GLY A 341      57.010  74.220 109.480  1.00  0.00           C  
ATOM   4885  O   GLY A 341      56.910  74.140 108.260  1.00  0.00           O  
ATOM   4886  H   GLY A 341      56.410  72.340 112.050  1.00  0.00           H  
ATOM   4887  HA2 GLY A 341      55.300  72.954 109.740  1.00  0.00           H  
ATOM   4888  HA3 GLY A 341      55.605  74.072 111.091  1.00  0.00           H  
ATOM   4889  N   ALA A 342      58.070  74.740 110.090  1.00  0.00           N  
ATOM   4890  CA  ALA A 342      59.090  75.540 109.400  1.00  0.00           C  
ATOM   4891  CB  ALA A 342      60.120  76.030 110.430  1.00  0.00           C  
ATOM   4892  C   ALA A 342      59.760  74.720 108.290  1.00  0.00           C  
ATOM   4893  O   ALA A 342      59.730  75.190 107.160  1.00  0.00           O  
ATOM   4894  H   ALA A 342      58.090  74.800 111.090  1.00  0.00           H  
ATOM   4895  HA  ALA A 342      58.622  76.403 108.927  1.00  0.00           H  
ATOM   4896  HB1 ALA A 342      60.593  75.172 110.908  1.00  0.00           H  
ATOM   4897  HB2 ALA A 342      59.619  76.636 111.185  1.00  0.00           H  
ATOM   4898  HB3 ALA A 342      60.879  76.630 109.928  1.00  0.00           H  
ATOM   4899  N   PHE A 343      60.140  73.470 108.510  1.00  0.00           N  
ATOM   4900  CA  PHE A 343      60.670  72.530 107.510  1.00  0.00           C  
ATOM   4901  CB  PHE A 343      61.260  71.360 108.300  1.00  0.00           C  
ATOM   4902  CG  PHE A 343      62.720  71.400 108.770  1.00  0.00           C  
ATOM   4903  CD1 PHE A 343      63.670  70.680 108.050  1.00  0.00           C  
ATOM   4904  CD2 PHE A 343      63.200  72.270 109.730  1.00  0.00           C  
ATOM   4905  CE1 PHE A 343      65.040  70.820 108.250  1.00  0.00           C  
ATOM   4906  CE2 PHE A 343      64.560  72.410 109.980  1.00  0.00           C  
ATOM   4907  CZ  PHE A 343      65.490  71.720 109.210  1.00  0.00           C  
ATOM   4908  C   PHE A 343      59.700  71.920 106.500  1.00  0.00           C  
ATOM   4909  O   PHE A 343      60.060  71.730 105.340  1.00  0.00           O  
ATOM   4910  H   PHE A 343      60.430  73.270 109.440  1.00  0.00           H  
ATOM   4911  HA  PHE A 343      61.358  73.122 106.907  1.00  0.00           H  
ATOM   4912  HB2 PHE A 343      60.647  71.245 109.194  1.00  0.00           H  
ATOM   4913  HB3 PHE A 343      61.157  70.475 107.672  1.00  0.00           H  
ATOM   4914  HD1 PHE A 343      63.350  69.870 107.400  1.00  0.00           H  
ATOM   4915  HD2 PHE A 343      62.550  72.920 110.320  1.00  0.00           H  
ATOM   4916  HE1 PHE A 343      65.670  70.330 107.510  1.00  0.00           H  
ATOM   4917  HE2 PHE A 343      65.000  73.090 110.700  1.00  0.00           H  
ATOM   4918  HZ  PHE A 343      66.550  71.880 109.380  1.00  0.00           H  
ATOM   4919  N   SER A 344      58.420  71.830 106.820  1.00  0.00           N  
ATOM   4920  CA  SER A 344      57.450  71.220 105.890  1.00  0.00           C  
ATOM   4921  CB  SER A 344      56.150  70.900 106.630  1.00  0.00           C  
ATOM   4922  OG  SER A 344      56.240  69.910 107.660  1.00  0.00           O  
ATOM   4923  C   SER A 344      57.090  72.090 104.690  1.00  0.00           C  
ATOM   4924  O   SER A 344      56.700  71.600 103.620  1.00  0.00           O  
ATOM   4925  H   SER A 344      58.020  71.900 107.730  1.00  0.00           H  
ATOM   4926  HA  SER A 344      57.945  70.325 105.512  1.00  0.00           H  
ATOM   4927  HB2 SER A 344      55.425  70.551 105.895  1.00  0.00           H  
ATOM   4928  HB3 SER A 344      55.790  71.823 107.085  1.00  0.00           H  
ATOM   4929  HG  SER A 344      56.630  70.290 108.500  1.00  0.00           H  
ATOM   4930  N   VAL A 345      57.380  73.390 104.670  1.00  0.00           N  
ATOM   4931  CA  VAL A 345      57.070  74.330 103.590  1.00  0.00           C  
ATOM   4932  CB  VAL A 345      57.290  75.780 104.030  1.00  0.00           C  
ATOM   4933  CG1 VAL A 345      56.430  76.160 105.230  1.00  0.00           C  
ATOM   4934  CG2 VAL A 345      58.770  75.960 104.390  1.00  0.00           C  
ATOM   4935  C   VAL A 345      57.810  74.120 102.270  1.00  0.00           C  
ATOM   4936  O   VAL A 345      57.190  74.430 101.250  1.00  0.00           O  
ATOM   4937  H   VAL A 345      58.020  73.780 105.330  1.00  0.00           H
[truncated: 7,532,954 more chars]
